# Supplementary material for: Cryo-TEM structure of β-glucocerebrosidase in complex with its transporter LIMP-2
Source: Nat Commun. 2025 Mar 30;16:3074. doi: 10.1038/s41467-025-58340-1 (PMC11955523; doi:10.1038/s41467-025-58340-1)
Supplement: Supplementary file 4 — Source Data [file 41467_2025_58340_MOESM4_ESM.xlsx]

## Sheet: Figure 1B
ÄKTA log for Gcase/sLIMP-2 no Nb sample (grey line)									ÄKTA log for Gcase/sLIMP-2 + PMb sample (red line)
UV 1_280		Injection		Run Log		Fraction			UV 1_280		Injection		Run Log		Fraction
ml	mAU	ml	Injection	ml	Logbook	ml	Fraction		ml	mAU	ml	Injection	ml	Logbook	ml	Fraction
-1.01394	-1.73168	2.5e-05		-1.01394	Method Settings	0.498775	Frac		-1.01775	0.212386	1.4e-05		-1.01775	Method Settings	0.494948	Frac
-1.01385	-10.0401			-1.01386	Equilibration	0.499008	2		-1.01766	1.22929			-1.01766	Equilibration	0.495123	2
-1.01376	-10.5209			-0.001618	Sample Application	0.746258	3		-1.01757	1.28626			-0.00162	Sample Application	0.742435	3
-1.01367	-10.9859			0.496811	Elution	0.846291	4		-1.01748	1.34426			0.493002	Elution	0.842475	4
-1.01357	-11.4642					0.946265	5		-1.01739	1.40421					0.942418	5
-1.01348	-11.9509					1.04627	6		-1.0173	1.4599					1.04244	6
-1.01339	-12.4345					1.1463	7		-1.01721	1.51952					1.14249	7
-1.0133	-12.9194					1.24633	8		-1.01712	1.5785					1.24252	8
-1.01321	-13.3918					1.34635	9		-1.01703	1.63381					1.34246	9
-1.01312	-13.8555					1.4463	10		-1.01693	1.69262					1.44248	10
-1.01303	-14.3377					1.54631	11		-1.01684	1.74789					1.54252	11
-1.01294	-14.8199					1.64637	12		-1.01675	1.80774					1.64254	12
-1.01285	-15.2995					1.74623	13		-1.01666	1.86516					1.74249	13
-1.01276	-15.783					2.99617	14		-1.01657	1.92225					2.99237	Waste
-1.01266	-16.256								-1.01648	1.9818
-1.01257	-16.6483								-1.01639	2.0279
-1.01248	-16.9778								-1.0163	2.0695
-1.01239	-17.294								-1.01621	2.10763
-1.0123	-17.6086								-1.01612	2.14579
-1.01221	-17.9251								-1.01602	2.18683
-1.01212	-18.2487								-1.01593	2.22411
-1.01203	-18.5815								-1.01584	2.26247
-1.01194	-18.8989								-1.01575	2.30159
-1.01185	-19.2082								-1.01566	2.3404
-1.01175	-19.5246								-1.01557	2.38124
-1.01167	-19.8396								-1.01548	2.4203
-1.01157	-20.1585								-1.01539	2.45767
-1.01148	-20.4828								-1.0153	2.49703
-1.01139	-20.805								-1.01521	2.53771
-1.0113	-21.1174								-1.01511	2.57736
-1.01121	-21.4295								-1.01502	2.61492
-1.01112	-21.7481								-1.01493	2.65446
-1.01103	-21.7618								-1.01484	2.67051
-1.01094	-21.7638								-1.01475	2.67162
-1.01085	-21.766								-1.01466	2.67233
-1.01076	-21.7683								-1.01457	2.67308
-1.01066	-21.7699								-1.01448	2.67387
-1.01057	-21.7716								-1.01439	2.67464
-1.01048	-21.7736								-1.0143	2.67518
-1.01039	-21.7759								-1.01421	2.67574
-1.0103	-21.7781								-1.01412	2.67656
-1.01021	-21.7801								-1.01402	2.67794
-1.01012	-21.7818								-1.01393	2.67955
-1.01003	-21.7836								-1.01384	2.681
-1.00994	-21.7856								-1.01375	2.68232
-1.00985	-21.7878								-1.01366	2.68351
-1.00975	-21.7899								-1.01357	2.68466
-1.00966	-21.7915								-1.01348	2.68579
-1.00957	-21.7932								-1.01339	2.68685
-1.00948	-21.7947								-1.0133	2.68771
-1.00939	-21.7951								-1.0132	2.6886
-1.0093	-21.7949								-1.01311	2.68948
-1.00921	-21.7947								-1.01302	2.6903
-1.00912	-21.7944								-1.01293	2.69088
-1.00903	-21.7943								-1.01284	2.69172
-1.00894	-21.7944								-1.01275	2.69274
-1.00884	-21.7945								-1.01266	2.69392
-1.00875	-21.7949								-1.01257	2.69502
-1.00866	-21.7945								-1.01248	2.69599
-1.00857	-21.7942								-1.01239	2.69693
-1.00848	-21.7941								-1.01229	2.69824
-1.00839	-21.7943								-1.0122	2.6991
-1.0083	-21.794								-1.01211	2.69982
-1.00821	-21.7935								-1.01202	2.70047
-1.00812	-21.7927								-1.01193	2.70157
-1.00803	-21.7924								-1.01184	2.70266
-1.00794	-21.7924								-1.01175	2.70367
-1.00785	-21.7925								-1.01166	2.70448
-1.00775	-21.7924								-1.01157	2.70503
-1.00766	-21.7918								-1.01148	2.7058
-1.00757	-21.7916								-1.01138	2.70667
-1.00748	-21.7916								-1.01129	2.7072
-1.00739	-21.7918								-1.0112	2.70809
-1.0073	-21.7916								-1.01111	2.70925
-1.00721	-21.7916								-1.01102	2.71044
-1.00712	-21.7918								-1.01093	2.71013
-1.00703	-21.7917								-1.01084	2.7098
-1.00694	-21.7917								-1.01075	2.70978
-1.00684	-21.7915								-1.01066	2.71045
-1.00675	-21.7912								-1.01057	2.71089
-1.00666	-21.7912								-1.01048	2.71103
-1.00657	-21.7911								-1.01039	2.71094
-1.00648	-21.7911								-1.01029	2.71065
-1.00639	-21.7914								-1.0102	2.7102
-1.0063	-21.7918								-1.01011	2.70944
-1.00621	-21.792								-1.01002	2.70839
-1.00612	-21.7921								-1.00993	2.7081
-1.00603	-21.7922								-1.00984	2.70743
-1.00594	-21.7919								-1.00975	2.70639
-1.00584	-21.7916								-1.00966	2.70488
-1.00575	-21.7915								-1.00957	2.70367
-1.00566	-21.7914								-1.00947	2.70246
-1.00557	-21.7915								-1.00938	2.70121
-1.00548	-21.7916								-1.00929	2.69984
-1.00539	-21.7915								-1.0092	2.69832
-1.0053	-21.7916								-1.00911	2.69692
-1.00521	-21.7918								-1.00902	2.69575
-1.00512	-21.792								-1.00893	2.69502
-1.00503	-21.7919								-1.00884	2.69359
-1.00493	-21.7923								-1.00875	2.69207
-1.00484	-21.7928								-1.00866	2.69088
-1.00475	-21.7934								-1.00856	2.68934
-1.00466	-21.7932								-1.00847	2.68774
-1.00457	-21.7931								-1.00838	2.68618
-1.00448	-21.7933								-1.00829	2.68482
-1.00439	-21.794								-1.0082	2.6834
-1.0043	-21.7945								-1.00811	2.68223
-1.00421	-21.7945								-1.00802	2.68133
-1.00412	-21.7943								-1.00793	2.68041
-1.00403	-21.7941								-1.00784	2.67949
-1.00394	-21.7942								-1.00775	2.67881
-1.00384	-21.7947								-1.00766	2.67851
-1.00375	-21.7952								-1.00757	2.67872
-1.00366	-21.7953								-1.00747	2.67954
-1.00357	-21.7949								-1.00738	2.68089
-1.00348	-21.7946								-1.00729	2.68269
-1.00339	-21.7944								-1.0072	2.68515
-1.0033	-21.794								-1.00711	2.68816
-1.00321	-21.7932								-1.00702	2.69189
-1.00312	-21.7921								-1.00693	2.69695
-1.00303	-21.7907								-1.00684	2.702
-1.00293	-21.7883								-1.00675	2.70747
-1.00284	-21.7856								-1.00666	2.71359
-1.00275	-21.7828								-1.00656	2.72174
-1.00266	-21.7802								-1.00647	2.72991
-1.00257	-21.7776								-1.00638	2.73849
-1.00248	-21.7744								-1.00629	2.74793
-1.00239	-21.7707								-1.0062	2.75893
-1.0023	-21.7669								-1.00611	2.77044
-1.00221	-21.7627								-1.00602	2.7824
-1.00212	-21.7586								-1.00593	2.79584
-1.00202	-21.7547								-1.00584	2.81036
-1.00193	-21.7507								-1.00574	2.82589
-1.00184	-21.746								-1.00565	2.84244
-1.00175	-21.7411								-1.00556	2.85949
-1.00166	-21.7364								-1.00547	2.87725
-1.00157	-21.7309								-1.00538	2.8962
-1.00148	-21.7251								-1.00529	2.91711
-1.00139	-21.719								-1.0052	2.93845
-1.0013	-21.7124								-1.00511	2.96082
-1.00121	-21.7062								-1.00502	2.98412
-1.00112	-21.6994								-1.00493	3.00832
-1.00103	-21.6921								-1.00484	3.03316
-1.00093	-21.6844								-1.00474	3.05742
-1.00084	-21.6769								-1.00465	3.08112
-1.00075	-21.6691								-1.00456	3.10977
-1.00066	-21.661								-1.00447	3.13723
-1.00057	-21.653								-1.00438	3.16403
-1.00048	-21.6454								-1.00429	3.1905
-1.00039	-21.6379								-1.0042	3.21894
-1.0003	-21.6296								-1.00411	3.24758
-1.00021	-21.6217								-1.00402	3.27648
-1.00012	-21.6133								-1.00393	3.30618
-1.00002	-21.6046								-1.00384	3.3352
-0.999933	-21.5969								-1.00374	3.36487
-0.999843	-21.5884								-1.00365	3.39545
-0.999752	-21.58								-1.00356	3.42638
-0.999661	-21.5723								-1.00347	3.45771
-0.99957	-21.5636								-1.00338	3.48869
-0.999479	-21.555								-1.00329	3.51911
-0.999388	-21.5462								-1.0032	3.55164
-0.999297	-21.5373								-1.00311	3.58271
-0.999206	-21.5275								-1.00302	3.61376
-0.999115	-21.5183								-1.00293	3.64691
-0.999024	-21.5091								-1.00283	3.67874
-0.998933	-21.4989								-1.00274	3.7107
-0.998842	-21.4889								-1.00265	3.74304
-0.998751	-21.4787								-1.00256	3.77636
-0.99866	-21.468								-1.00247	3.81167
-0.998569	-21.457								-1.00238	3.84657
-0.998478	-21.446								-1.00229	3.87989
-0.998387	-21.4346								-1.0022	3.91764
-0.998297	-21.4225								-1.00211	3.95467
-0.998206	-21.4102								-1.00202	3.99154
-0.998115	-21.3976								-1.00192	4.02912
-0.998024	-21.3847								-1.00183	4.06754
-0.997933	-21.3718								-1.00174	4.1056
-0.997842	-21.359								-1.00165	4.14355
-0.997751	-21.3457								-1.00156	4.18314
-0.99766	-21.3318								-1.00147	4.22298
-0.997569	-21.3182								-1.00138	4.26334
-0.997478	-21.3042								-1.00129	4.30436
-0.997387	-21.2903								-1.0012	4.3456
-0.997296	-21.2767								-1.00111	4.38633
-0.997205	-21.263								-1.00101	4.42695
-0.997114	-21.2498								-1.00092	4.46777
-0.997023	-21.2368								-1.00083	4.50975
-0.996932	-21.2238								-1.00074	4.55149
-0.996842	-21.2101								-1.00065	4.5927
-0.996751	-21.1975								-1.00056	4.63308
-0.99666	-21.1859								-1.00047	4.67261
-0.996569	-21.1733								-1.00038	4.71226
-0.996478	-21.1616								-1.00029	4.75185
-0.996387	-21.1502								-1.0002	4.78814
-0.996296	-21.1391								-1.00011	4.82555
-0.996205	-21.129								-1.00001	4.86267
-0.996114	-21.1185								-0.999923	4.89826
-0.996023	-21.1079								-0.999832	4.93034
-0.995932	-21.0976								-0.999741	4.9626
-0.995841	-21.0878								-0.99965	4.99465
-0.99575	-21.0775								-0.999559	5.02498
-0.995659	-21.0672								-0.999469	5.05373
-0.995568	-21.0583								-0.999377	5.08087
-0.995477	-21.049								-0.999287	5.10658
-0.995387	-21.0401								-0.999196	5.13276
-0.995296	-21.0315								-0.999105	5.15491
-0.995205	-21.0226								-0.999014	5.1759
-0.995114	-21.0152								-0.998923	5.19686
-0.995023	-21.0076								-0.998832	5.2152
-0.994932	-20.9989								-0.998741	5.233
-0.994841	-20.9922								-0.99865	5.24993
-0.99475	-20.9856								-0.998559	5.26534
-0.994659	-20.9789								-0.998468	5.27882
-0.994568	-20.9713								-0.998377	5.29188
-0.994477	-20.9656								-0.998286	5.30441
-0.994386	-20.9594								-0.998195	5.31532
-0.994295	-20.9526								-0.998104	5.32647
-0.994204	-20.9458								-0.998013	5.33661
-0.994113	-20.9398								-0.997922	5.34509
-0.994022	-20.9337								-0.997831	5.35367
-0.993932	-20.9273								-0.99774	5.36133
-0.993841	-20.922								-0.997649	5.36819
-0.99375	-20.9165								-0.997558	5.37417
-0.993659	-20.9111								-0.997467	5.37914
-0.993568	-20.9062								-0.997376	5.38363
-0.993477	-20.9021								-0.997285	5.38764
-0.993386	-20.8982								-0.997194	5.39072
-0.993295	-20.8943								-0.997103	5.39226
-0.993204	-20.8903								-0.997012	5.39285
-0.993113	-20.8879								-0.996921	5.39269
-0.993022	-20.8858								-0.99683	5.39124
-0.992931	-20.8841								-0.996739	5.38966
-0.99284	-20.8824								-0.996648	5.3877
-0.992749	-20.8814								-0.996557	5.38494
-0.992658	-20.8807								-0.996467	5.38138
-0.992567	-20.8803								-0.996376	5.37696
-0.992476	-20.8807								-0.996285	5.3716
-0.992386	-20.8815								-0.996194	5.36451
-0.992295	-20.8827								-0.996103	5.35713
-0.992204	-20.8843								-0.996012	5.34855
-0.992113	-20.8866								-0.995921	5.33847
-0.992022	-20.8893								-0.99583	5.32777
-0.991931	-20.8922								-0.995739	5.31551
-0.99184	-20.8954								-0.995648	5.30184
-0.991749	-20.8986								-0.995557	5.28677
-0.991658	-20.9024								-0.995466	5.27097
-0.991567	-20.9069								-0.995375	5.2538
-0.991476	-20.9114								-0.995284	5.23544
-0.991385	-20.9165								-0.995193	5.21664
-0.991294	-20.9216								-0.995102	5.1957
-0.991203	-20.9263								-0.995011	5.17334
-0.991112	-20.9315								-0.99492	5.14966
-0.991021	-20.9373								-0.994829	5.12393
-0.990931	-20.9434								-0.994738	5.09765
-0.99084	-20.9496								-0.994647	5.07126
-0.990749	-20.9561								-0.994556	5.04509
-0.990658	-20.9626								-0.994465	5.01706
-0.990567	-20.969								-0.994374	4.98748
-0.990476	-20.9757								-0.994283	4.95726
-0.990385	-20.9823								-0.994192	4.92866
-0.990294	-20.9891								-0.994101	4.89908
-0.990203	-20.9961								-0.99401	4.86861
-0.990112	-21.0029								-0.993919	4.83711
-0.990021	-21.0099								-0.993828	4.80464
-0.98993	-21.0173								-0.993737	4.77234
-0.989839	-21.0255								-0.993646	4.74058
-0.989748	-21.033								-0.993555	4.70958
-0.989657	-21.0403								-0.993464	4.67676
-0.989566	-21.0477								-0.993374	4.64462
-0.989476	-21.0551								-0.993283	4.61271
-0.989385	-21.0636								-0.993192	4.58026
-0.989294	-21.0717								-0.993101	4.55007
-0.989203	-21.0793								-0.99301	4.51963
-0.989112	-21.0872								-0.992919	4.48902
-0.989021	-21.0956								-0.992828	4.46005
-0.98893	-21.1046								-0.992737	4.4307
-0.988839	-21.1143								-0.992646	4.40145
-0.988748	-21.1236								-0.992555	4.37254
-0.988657	-21.1331								-0.992464	4.34271
-0.988566	-21.1426								-0.992373	4.31334
-0.988475	-21.1518								-0.992282	4.28457
-0.988384	-21.1617								-0.992191	4.25658
-0.988293	-21.1711								-0.9921	4.22849
-0.988202	-21.18								-0.992009	4.19993
-0.988111	-21.1898								-0.991918	4.17082
-0.98802	-21.1997								-0.991827	4.14131
-0.98793	-21.2094								-0.991736	4.11406
-0.987839	-21.2188								-0.991645	4.08688
-0.987748	-21.2284								-0.991554	4.05903
-0.987657	-21.2379								-0.991463	4.03117
-0.987566	-21.2474								-0.991372	4.00396
-0.987475	-21.2566								-0.991281	3.97708
-0.987384	-21.2654								-0.99119	3.95018
-0.987293	-21.274								-0.991099	3.92319
-0.987202	-21.2824								-0.991008	3.89766
-0.987111	-21.2907								-0.990917	3.87331
-0.98702	-21.2988								-0.990826	3.84954
-0.986929	-21.3069								-0.990735	3.82592
-0.986838	-21.3152								-0.990644	3.80258
-0.986747	-21.3233								-0.990553	3.77963
-0.986656	-21.3309								-0.990462	3.75853
-0.986565	-21.3384								-0.990372	3.73745
-0.986475	-21.3461								-0.990281	3.71629
-0.986384	-21.3529								-0.99019	3.69461
-0.986293	-21.3596								-0.990099	3.67365
-0.986202	-21.3663								-0.990008	3.65332
-0.986111	-21.3727								-0.989917	3.63309
-0.98602	-21.3797								-0.989826	3.61305
-0.985929	-21.3868								-0.989735	3.59314
-0.985838	-21.3937								-0.989644	3.57336
-0.985747	-21.4014								-0.989553	3.55433
-0.985656	-21.4084								-0.989462	3.53549
-0.985565	-21.4156								-0.989371	3.51666
-0.985474	-21.4234								-0.98928	3.49921
-0.985383	-21.4297								-0.989189	3.48117
-0.985292	-21.4363								-0.989098	3.46309
-0.985201	-21.4433								-0.989007	3.44634
-0.98511	-21.4507								-0.988916	3.42913
-0.98502	-21.4578								-0.988825	3.41205
-0.984929	-21.4648								-0.988734	3.3953
-0.984838	-21.4719								-0.988643	3.37927
-0.984747	-21.4785								-0.988552	3.36319
-0.984656	-21.4855								-0.988461	3.34728
-0.984565	-21.4926								-0.98837	3.3317
-0.984474	-21.4998								-0.988279	3.31545
-0.984383	-21.507								-0.988188	3.29948
-0.984292	-21.5141								-0.988097	3.2839
-0.984201	-21.5211								-0.988006	3.26903
-0.98411	-21.528								-0.987915	3.25304
-0.984019	-21.5351								-0.987824	3.23728
-0.983928	-21.542								-0.987733	3.22191
-0.983837	-21.5487								-0.987642	3.20643
-0.983746	-21.5555								-0.987551	3.19184
-0.983655	-21.5618								-0.98746	3.17791
-0.983564	-21.5678								-0.98737	3.16459
-0.983474	-21.5736								-0.987279	3.15173
-0.983383	-21.5795								-0.987188	3.1391
-0.983292	-21.5859								-0.987097	3.12652
-0.983201	-21.592								-0.987006	3.11369
-0.98311	-21.5977								-0.986915	3.10067
-0.983019	-21.6035								-0.986824	3.08809
-0.982928	-21.6091								-0.986733	3.07586
-0.982837	-21.6148								-0.986642	3.06311
-0.982746	-21.621								-0.986551	3.05037
-0.982655	-21.6251								-0.98646	3.03756
-0.982564	-21.6294								-0.986369	3.02464
-0.982473	-21.6341								-0.986278	3.01227
-0.982382	-21.6395								-0.986187	3.00036
-0.982291	-21.6442								-0.986096	2.98885
-0.9822	-21.6492								-0.986005	2.97769
-0.982109	-21.6547								-0.985914	2.96698
-0.982019	-21.6593								-0.985823	2.95611
-0.981928	-21.6642								-0.985732	2.94512
-0.981837	-21.6694								-0.985641	2.93458
-0.981746	-21.675								-0.98555	2.92508
-0.981655	-21.6802								-0.985459	2.91569
-0.981564	-21.6854								-0.985368	2.90609
-0.981473	-21.6902								-0.985277	2.89705
-0.981382	-21.6946								-0.985186	2.88851
-0.981291	-21.7								-0.985095	2.88013
-0.9812	-21.7054								-0.985004	2.87158
-0.981109	-21.7103								-0.984913	2.86356
-0.981018	-21.7152								-0.984822	2.8556
-0.980927	-21.7203								-0.984731	2.84763
-0.980836	-21.7254								-0.98464	2.83951
-0.980745	-21.7303								-0.984549	2.83176
-0.980654	-21.7348								-0.984459	2.82383
-0.980564	-21.7394								-0.984368	2.81553
-0.980473	-21.7439								-0.984277	2.80673
-0.980382	-21.7485								-0.984186	2.79737
-0.980291	-21.753								-0.984095	2.78789
-0.9802	-21.7574								-0.984004	2.77868
-0.980109	-21.7619								-0.983913	2.7702
-0.980018	-21.7667								-0.983822	2.76098
-0.979927	-21.7709								-0.983731	2.75139
-0.979836	-21.7754								-0.98364	2.74285
-0.979745	-21.7802								-0.983549	2.73396
-0.979654	-21.7843								-0.983458	2.72498
-0.979563	-21.788								-0.983367	2.71593
-0.979472	-21.7917								-0.983276	2.70666
-0.979381	-21.7955								-0.983185	2.69754
-0.97929	-21.7992								-0.983094	2.6884
-0.979199	-21.803								-0.983003	2.67912
-0.979109	-21.8066								-0.982912	2.67039
-0.979018	-21.8099								-0.982821	2.66154
-0.978927	-21.8135								-0.98273	2.65271
-0.978836	-21.8172								-0.982639	2.64423
-0.978745	-21.821								-0.982548	2.63579
-0.978654	-21.8245								-0.982457	2.62769
-0.978563	-21.8283								-0.982366	2.61996
-0.978472	-21.8319								-0.982275	2.61232
-0.978381	-21.8349								-0.982184	2.60515
-0.97829	-21.8382								-0.982093	2.59812
-0.978199	-21.8417								-0.982002	2.59109
-0.978108	-21.8451								-0.981911	2.58428
-0.978017	-21.8479								-0.98182	2.57722
-0.977926	-21.8505								-0.981729	2.57027
-0.977835	-21.8531								-0.981638	2.56404
-0.977744	-21.8558								-0.981547	2.55768
-0.977654	-21.8588								-0.981457	2.55114
-0.977563	-21.8611								-0.981366	2.54447
-0.977472	-21.8636								-0.981275	2.5378
-0.977381	-21.8665								-0.981184	2.53087
-0.97729	-21.8698								-0.981093	2.5238
-0.977199	-21.8731								-0.981002	2.51662
-0.977108	-21.8761								-0.980911	2.50925
-0.977017	-21.8785								-0.98082	2.50191
-0.976926	-21.8814								-0.980729	2.49448
-0.976835	-21.884								-0.980638	2.48681
-0.976744	-21.8865								-0.980547	2.47915
-0.976653	-21.8891								-0.980456	2.47167
-0.976562	-21.8914								-0.980365	2.46417
-0.976471	-21.894								-0.980274	2.45591
-0.97638	-21.8969								-0.980183	2.44829
-0.976289	-21.8994								-0.980092	2.44116
-0.976198	-21.9015								-0.980001	2.43436
-0.976108	-21.9038								-0.97991	2.42667
-0.976017	-21.9067								-0.979819	2.41863
-0.975926	-21.909								-0.979728	2.4107
-0.975835	-21.9115								-0.979637	2.40321
-0.975744	-21.9142								-0.979546	2.39637
-0.975653	-21.9169								-0.979455	2.38977
-0.975562	-21.9193								-0.979364	2.38304
-0.975471	-21.9216								-0.979273	2.37552
-0.97538	-21.9239								-0.979182	2.36855
-0.975289	-21.9263								-0.979091	2.3618
-0.975198	-21.9291								-0.979	2.35519
-0.975107	-21.9316								-0.978909	2.34863
-0.975016	-21.9338								-0.978818	2.34182
-0.974925	-21.9367								-0.978727	2.33521
-0.974834	-21.9392								-0.978636	2.32897
-0.974743	-21.9417								-0.978545	2.32282
-0.974653	-21.9445								-0.978455	2.31629
-0.974562	-21.9471								-0.978364	2.30971
-0.974471	-21.9496								-0.978273	2.30344
-0.97438	-21.9521								-0.978182	2.29761
-0.974289	-21.9543								-0.978091	2.29231
-0.974198	-21.9563								-0.978	2.28749
-0.974107	-21.9584								-0.977909	2.28317
-0.974016	-21.9606								-0.977818	2.27756
-0.973925	-21.9626								-0.977727	2.27183
-0.973834	-21.9648								-0.977636	2.26638
-0.973743	-21.967								-0.977545	2.26185
-0.973652	-21.969								-0.977454	2.25652
-0.973561	-21.9703								-0.977363	2.25094
-0.97347	-21.9716								-0.977272	2.2454
-0.973379	-21.9733								-0.977181	2.24045
-0.973288	-21.9753								-0.97709	2.23542
-0.973198	-21.9771								-0.976999	2.23041
-0.973107	-21.9791								-0.976908	2.22555
-0.973016	-21.9812								-0.976817	2.22059
-0.972925	-21.9831								-0.976726	2.21568
-0.972834	-21.9851								-0.976635	2.21079
-0.972743	-21.9869								-0.976544	2.20545
-0.972652	-21.9885								-0.976453	2.20016
-0.972561	-21.9903								-0.976362	2.19534
-0.97247	-21.9923								-0.976271	2.19106
-0.972379	-21.9942								-0.97618	2.18575
-0.972288	-21.9955								-0.976089	2.18053
-0.972197	-21.9974								-0.975998	2.17532
-0.972106	-21.999								-0.975907	2.17006
-0.972015	-22.0004								-0.975816	2.1647
-0.971924	-22.002								-0.975725	2.15964
-0.971833	-22.0039								-0.975634	2.15487
-0.971743	-22.006								-0.975543	2.15027
-0.971652	-22.0082								-0.975453	2.14531
-0.971561	-22.01								-0.975362	2.14027
-0.97147	-22.0115								-0.975271	2.13522
-0.971379	-22.0133								-0.97518	2.13044
-0.971288	-22.0154								-0.975089	2.12525
-0.971197	-22.0179								-0.974998	2.11996
-0.971106	-22.0201								-0.974907	2.11472
-0.971015	-22.0223								-0.974816	2.10944
-0.970924	-22.0245								-0.974725	2.10406
-0.970833	-22.0267								-0.974634	2.09876
-0.970742	-22.0284								-0.974543	2.09394
-0.970651	-22.0298								-0.974452	2.08961
-0.97056	-22.0323								-0.974361	2.08495
-0.970469	-22.0347								-0.97427	2.0801
-0.970378	-22.0369								-0.974179	2.07626
-0.970288	-22.0389								-0.974088	2.07252
-0.970197	-22.0411								-0.973997	2.0686
-0.970106	-22.0432								-0.973906	2.06435
-0.970015	-22.0452								-0.973815	2.06009
-0.969924	-22.0474								-0.973724	2.05586
-0.969833	-22.0492								-0.973633	2.05183
-0.969742	-22.0507								-0.973542	2.04813
-0.969651	-22.0523								-0.973451	2.04372
-0.96956	-22.054								-0.97336	2.03887
-0.969469	-22.0557								-0.973269	2.03387
-0.969378	-22.0572								-0.973178	2.02934
-0.969287	-22.0587								-0.973087	2.02502
-0.969196	-22.0603								-0.972996	2.02081
-0.969105	-22.0621								-0.972905	2.01664
-0.969014	-22.0639								-0.972814	2.01193
-0.968923	-22.0654								-0.972723	2.00682
-0.968832	-22.0672								-0.972632	2.00193
-0.968742	-22.0692								-0.972542	1.99769
-0.968651	-22.0712								-0.972451	1.9925
-0.96856	-22.0726								-0.97236	1.98746
-0.968469	-22.0735								-0.972269	1.9825
-0.968378	-22.0749								-0.972178	1.97756
-0.968287	-22.0766								-0.972087	1.97272
-0.968196	-22.0784								-0.971996	1.96799
-0.968105	-22.0797								-0.971905	1.96341
-0.968014	-22.0811								-0.971814	1.95936
-0.967923	-22.0826								-0.971723	1.95534
-0.967832	-22.084								-0.971632	1.95173
-0.967741	-22.0858								-0.971541	1.94866
-0.96765	-22.0873								-0.97145	1.94571
-0.967559	-22.0888								-0.971359	1.94214
-0.967468	-22.0911								-0.971268	1.93837
-0.967377	-22.0933								-0.971177	1.93471
-0.967287	-22.0958								-0.971086	1.93121
-0.967196	-22.0985								-0.970995	1.92781
-0.967105	-22.101								-0.970904	1.92436
-0.967014	-22.1033								-0.970813	1.92051
-0.966923	-22.1054								-0.970722	1.91598
-0.966832	-22.1073								-0.970631	1.91171
-0.966741	-22.1093								-0.97054	1.90789
-0.96665	-22.1111								-0.970449	1.90399
-0.966559	-22.1128								-0.970358	1.90018
-0.966468	-22.1145								-0.970267	1.89639
-0.966377	-22.1164								-0.970176	1.89261
-0.966286	-22.1186								-0.970085	1.88865
-0.966195	-22.121								-0.969994	1.88475
-0.966104	-22.1227								-0.969903	1.88096
-0.966013	-22.1244								-0.969812	1.87736
-0.965922	-22.126								-0.969721	1.87396
-0.965832	-22.1275								-0.96963	1.87051
-0.965741	-22.1292								-0.96954	1.86696
-0.96565	-22.1311								-0.969449	1.86301
-0.965559	-22.133								-0.969358	1.85898
-0.965468	-22.1344								-0.969267	1.85518
-0.965377	-22.136								-0.969176	1.8518
-0.965286	-22.1376								-0.969085	1.84894
-0.965195	-22.1392								-0.968994	1.84585
-0.965104	-22.1412								-0.968903	1.84271
-0.965013	-22.1436								-0.968812	1.83967
-0.964922	-22.1456								-0.968721	1.83677
-0.964831	-22.1473								-0.96863	1.83418
-0.96474	-22.1484								-0.968539	1.8318
-0.964649	-22.1498								-0.968448	1.82936
-0.964558	-22.151								-0.968357	1.82699
-0.964467	-22.1521								-0.968266	1.82433
-0.964377	-22.1537								-0.968175	1.82148
-0.964286	-22.1558								-0.968084	1.81944
-0.964195	-22.1581								-0.967993	1.8168
-0.964104	-22.1595								-0.967902	1.81431
-0.964013	-22.1612								-0.967811	1.81239
-0.963922	-22.163								-0.96772	1.81066
-0.963831	-22.1647								-0.967629	1.80866
-0.96374	-22.1656								-0.967538	1.80637
-0.963649	-22.1669								-0.967447	1.80364
-0.963558	-22.1682								-0.967356	1.80078
-0.963467	-22.1695								-0.967265	1.79791
-0.963376	-22.1708								-0.967174	1.79521
-0.963285	-22.172								-0.967083	1.79344
-0.963194	-22.1732								-0.966992	1.79027
-0.963103	-22.1746								-0.966901	1.78647
-0.963012	-22.1762								-0.96681	1.78242
-0.962922	-22.1778								-0.966719	1.77893
-0.962831	-22.1792								-0.966628	1.77526
-0.96274	-22.1802								-0.966538	1.77164
-0.962649	-22.1815								-0.966447	1.76829
-0.962558	-22.1828								-0.966356	1.76485
-0.962467	-22.1838								-0.966265	1.76143
-0.962376	-22.1847								-0.966174	1.75805
-0.962285	-22.186								-0.966083	1.75479
-0.962194	-22.1875								-0.965992	1.75134
-0.962103	-22.1891								-0.965901	1.74786
-0.962012	-22.1893								-0.96581	1.74441
-0.961921	-22.1903								-0.965719	1.7412
-0.96183	-22.1919								-0.965628	1.73769
-0.961739	-22.1932								-0.965537	1.73375
-0.961648	-22.1945								-0.965446	1.72932
-0.961557	-22.1956								-0.965355	1.7253
-0.961466	-22.1967								-0.965264	1.72137
-0.961376	-22.1976								-0.965173	1.71749
-0.961285	-22.1985								-0.965082	1.7136
-0.961194	-22.1992								-0.964991	1.70995
-0.961103	-22.1998								-0.9649	1.70615
-0.961012	-22.2001								-0.964809	1.7022
-0.960921	-22.2007								-0.964718	1.69808
-0.96083	-22.2016								-0.964627	1.69462
-0.960739	-22.2028								-0.964536	1.6918
-0.960648	-22.2038								-0.964445	1.68952
-0.960557	-22.2048								-0.964354	1.68606
-0.960466	-22.2059								-0.964263	1.68256
-0.960375	-22.2072								-0.964172	1.6793
-0.960284	-22.2085								-0.964081	1.67657
-0.960193	-22.2098								-0.96399	1.67322
-0.960102	-22.211								-0.963899	1.6699
-0.960011	-22.2123								-0.963808	1.66664
-0.959921	-22.2138								-0.963717	1.6635
-0.95983	-22.2152								-0.963627	1.66002
-0.959739	-22.2164								-0.963535	1.65635
-0.959648	-22.218								-0.963445	1.6525
-0.959557	-22.2196								-0.963354	1.64828
-0.959466	-22.2212								-0.963263	1.6447
-0.959375	-22.2227								-0.963172	1.64116
-0.959284	-22.2237								-0.963081	1.63743
-0.959193	-22.2248								-0.96299	1.63352
-0.959102	-22.2261								-0.962899	1.62898
-0.959011	-22.2273								-0.962808	1.62433
-0.95892	-22.228								-0.962717	1.62044
-0.958829	-22.2286								-0.962626	1.61651
-0.958738	-22.2292								-0.962535	1.61252
-0.958647	-22.2298								-0.962444	1.60851
-0.958556	-22.2307								-0.962353	1.60459
-0.958466	-22.2317								-0.962262	1.60054
-0.958375	-22.2327								-0.962171	1.59681
-0.958284	-22.2336								-0.96208	1.59356
-0.958193	-22.2343								-0.961989	1.59071
-0.958102	-22.235								-0.961898	1.58729
-0.958011	-22.2356								-0.961807	1.58362
-0.95792	-22.2367								-0.961716	1.5799
-0.957829	-22.2376								-0.961625	1.57573
-0.957738	-22.2382								-0.961534	1.57159
-0.957647	-22.2388								-0.961443	1.56743
-0.957556	-22.2399								-0.961352	1.56315
-0.957465	-22.2411								-0.961261	1.55939
-0.957374	-22.2422								-0.96117	1.5558
-0.957283	-22.2431								-0.961079	1.55225
-0.957192	-22.2441								-0.960988	1.54829
-0.957101	-22.2452								-0.960897	1.5442
-0.957011	-22.2463								-0.960806	1.54032
-0.95692	-22.2472								-0.960715	1.53695
-0.956829	-22.2479								-0.960625	1.5346
-0.956738	-22.2483								-0.960533	1.53184
-0.956647	-22.249								-0.960443	1.5288
-0.956556	-22.2497								-0.960352	1.52572
-0.956465	-22.2505								-0.960261	1.52272
-0.956374	-22.2514								-0.96017	1.51997
-0.956283	-22.2523								-0.960079	1.5174
-0.956192	-22.2533								-0.959988	1.51484
-0.956101	-22.2543								-0.959897	1.51252
-0.95601	-22.2551								-0.959806	1.51027
-0.955919	-22.256								-0.959715	1.50802
-0.955828	-22.2573								-0.959624	1.50572
-0.955737	-22.259								-0.959533	1.50324
-0.955646	-22.2599								-0.959442	1.50072
-0.955555	-22.261								-0.959351	1.49824
-0.955465	-22.2622								-0.95926	1.4963
-0.955374	-22.2634								-0.959169	1.49393
-0.955283	-22.2651								-0.959078	1.49123
-0.955192	-22.2668								-0.958987	1.48832
-0.955101	-22.2683								-0.958896	1.48559
-0.95501	-22.2698								-0.958805	1.48286
-0.954919	-22.2709								-0.958714	1.48025
-0.954828	-22.2722								-0.958623	1.47841
-0.954737	-22.2735								-0.958532	1.47647
-0.954646	-22.2746								-0.958441	1.47427
-0.954555	-22.2756								-0.95835	1.47174
-0.954464	-22.2767								-0.958259	1.46882
-0.954373	-22.278								-0.958168	1.4662
-0.954282	-22.2789								-0.958077	1.46375
-0.954191	-22.2797								-0.957986	1.46146
-0.9541	-22.2802								-0.957895	1.4587
-0.95401	-22.2805								-0.957804	1.45606
-0.953919	-22.2816								-0.957713	1.45355
-0.953828	-22.2821								-0.957622	1.45078
-0.953737	-22.2823								-0.957532	1.44857
-0.953646	-22.2826								-0.957441	1.44644
-0.953555	-22.2832								-0.95735	1.44422
-0.953464	-22.2837								-0.957259	1.44195
-0.953373	-22.2842								-0.957168	1.4402
-0.953282	-22.2844								-0.957077	1.43826
-0.953191	-22.2845								-0.956986	1.43554
-0.9531	-22.2847								-0.956895	1.43347
-0.953009	-22.2853								-0.956804	1.43132
-0.952918	-22.2859								-0.956713	1.42924
-0.952827	-22.2865								-0.956622	1.42745
-0.952736	-22.2873								-0.956531	1.4254
-0.952645	-22.2884								-0.95644	1.42351
-0.952555	-22.2889								-0.956349	1.42179
-0.952464	-22.2898								-0.956258	1.41978
-0.952373	-22.2908								-0.956167	1.41717
-0.952282	-22.2917								-0.956076	1.41462
-0.952191	-22.2924								-0.955985	1.41238
-0.9521	-22.2935								-0.955894	1.40959
-0.952009	-22.2951								-0.955803	1.40688
-0.951918	-22.2962								-0.955712	1.40447
-0.951827	-22.2971								-0.955621	1.40278
-0.951736	-22.2982								-0.95553	1.40048
-0.951645	-22.2996								-0.955439	1.39811
-0.951554	-22.3008								-0.955348	1.39577
-0.951463	-22.302								-0.955257	1.39357
-0.951372	-22.3032								-0.955166	1.39169
-0.951281	-22.3044								-0.955075	1.38982
-0.95119	-22.3055								-0.954984	1.38792
-0.9511	-22.3067								-0.954893	1.3863
-0.951009	-22.3081								-0.954802	1.38514
-0.950918	-22.3094								-0.954711	1.38378
-0.950827	-22.3108								-0.95462	1.38167
-0.950736	-22.312								-0.95453	1.3796
-0.950645	-22.313								-0.954439	1.37732
-0.950554	-22.314								-0.954348	1.37491
-0.950463	-22.3146								-0.954257	1.37259
-0.950372	-22.3151								-0.954166	1.37034
-0.950281	-22.3159								-0.954075	1.36823
-0.95019	-22.3165								-0.953984	1.36615
-0.950099	-22.3169								-0.953893	1.36357
-0.950008	-22.3172								-0.953802	1.36076
-0.949917	-22.318								-0.953711	1.35773
-0.949826	-22.3184								-0.95362	1.35452
-0.949735	-22.3187								-0.953529	1.35235
-0.949645	-22.3189								-0.953438	1.35001
-0.949554	-22.319								-0.953347	1.34763
-0.949463	-22.319								-0.953256	1.34538
-0.949372	-22.3191								-0.953165	1.3426
-0.949281	-22.3196								-0.953074	1.33977
-0.94919	-22.3203								-0.952983	1.3371
-0.949099	-22.3204								-0.952892	1.3351
-0.949008	-22.3202								-0.952801	1.3329
-0.948917	-22.3203								-0.95271	1.33055
-0.948826	-22.3206								-0.952619	1.32806
-0.948735	-22.3211								-0.952528	1.32545
-0.948644	-22.3218								-0.952437	1.32276
-0.948553	-22.3223								-0.952346	1.31988
-0.948462	-22.3228								-0.952255	1.31672
-0.948371	-22.3234								-0.952164	1.31428
-0.94828	-22.3241								-0.952073	1.31203
-0.948189	-22.3247								-0.951982	1.3098
-0.948099	-22.3251								-0.951891	1.30735
-0.948008	-22.3254								-0.9518	1.30527
-0.947917	-22.3255								-0.951709	1.30297
-0.947826	-22.3264								-0.951618	1.30044
-0.947735	-22.3271								-0.951528	1.29808
-0.947644	-22.3276								-0.951437	1.29589
-0.947553	-22.328								-0.951346	1.29354
-0.947462	-22.3282								-0.951255	1.29087
-0.947371	-22.3284								-0.951164	1.288
-0.94728	-22.3287								-0.951073	1.28528
-0.947189	-22.3288								-0.950982	1.2826
-0.947098	-22.3292								-0.950891	1.27989
-0.947007	-22.3297								-0.9508	1.2777
-0.946916	-22.3307								-0.950709	1.2754
-0.946825	-22.3311								-0.950618	1.27292
-0.946734	-22.3315								-0.950527	1.27022
-0.946644	-22.3318								-0.950436	1.26803
-0.946553	-22.332								-0.950345	1.26571
-0.946462	-22.3322								-0.950254	1.26317
-0.946371	-22.3323								-0.950163	1.26075
-0.94628	-22.3323								-0.950072	1.25826
-0.946189	-22.3329								-0.949981	1.25614
-0.946098	-22.3334								-0.94989	1.2548
-0.946007	-22.3338								-0.949799	1.25264
-0.945916	-22.3342								-0.949708	1.25026
-0.945825	-22.334								-0.949617	1.24778
-0.945734	-22.3337								-0.949526	1.24543
-0.945643	-22.3336								-0.949435	1.24256
-0.945552	-22.3338								-0.949344	1.23989
-0.945461	-22.3334								-0.949253	1.23744
-0.94537	-22.3336								-0.949162	1.23493
-0.945279	-22.3343								-0.949071	1.23245
-0.945189	-22.3347								-0.94898	1.22967
-0.945098	-22.3345								-0.948889	1.22644
-0.945007	-22.3345								-0.948798	1.2238
-0.944916	-22.3349								-0.948707	1.22074
-0.944825	-22.3345								-0.948617	1.21759
-0.944734	-22.3346								-0.948526	1.2146
-0.944643	-22.3347								-0.948435	1.2124
-0.944552	-22.3346								-0.948344	1.21022
-0.944461	-22.3346								-0.948253	1.20795
-0.94437	-22.3348								-0.948162	1.20546
-0.944279	-22.3353								-0.948071	1.20308
-0.944188	-22.3363								-0.94798	1.20045
-0.944097	-22.3365								-0.947889	1.19752
-0.944006	-22.3368								-0.947798	1.19468
-0.943915	-22.3373								-0.947707	1.192
-0.943824	-22.3375								-0.947616	1.1897
-0.943734	-22.3378								-0.947525	1.18788
-0.943643	-22.3379								-0.947434	1.18592
-0.943552	-22.3378								-0.947343	1.1835
-0.943461	-22.3378								-0.947252	1.1809
-0.94337	-22.3379								-0.947161	1.17843
-0.943279	-22.3383								-0.94707	1.17657
-0.943188	-22.3395								-0.946979	1.17471
-0.943097	-22.3395								-0.946888	1.17287
-0.943006	-22.3395								-0.946797	1.17123
-0.942915	-22.3397								-0.946706	1.16908
-0.942824	-22.3405								-0.946615	1.16712
-0.942733	-22.3412								-0.946524	1.16554
-0.942642	-22.3417								-0.946433	1.1639
-0.942551	-22.3422								-0.946342	1.16215
-0.94246	-22.3425								-0.946251	1.16026
-0.942369	-22.3429								-0.94616	1.15821
-0.942279	-22.3434								-0.946069	1.15596
-0.942188	-22.3442								-0.945978	1.15337
-0.942097	-22.3445								-0.945887	1.15053
-0.942006	-22.3448								-0.945796	1.14764
-0.941915	-22.3453								-0.945705	1.14545
-0.941824	-22.3459								-0.945615	1.14305
-0.941733	-22.3472								-0.945524	1.14036
-0.941642	-22.3483								-0.945433	1.138
-0.941551	-22.3491								-0.945342	1.13579
-0.94146	-22.3496								-0.945251	1.13352
-0.941369	-22.3506								-0.94516	1.13103
-0.941278	-22.3517								-0.945069	1.12896
-0.941187	-22.353								-0.944978	1.12734
-0.941096	-22.354								-0.944887	1.1258
-0.941005	-22.355								-0.944796	1.12386
-0.940914	-22.356								-0.944705	1.12177
-0.940823	-22.3566								-0.944614	1.12005
-0.940733	-22.3572								-0.944523	1.11855
-0.940642	-22.3579								-0.944432	1.11671
-0.940551	-22.3586								-0.944341	1.11487
-0.94046	-22.3591								-0.94425	1.11297
-0.940369	-22.3597								-0.944159	1.11102
-0.940278	-22.3604								-0.944068	1.10937
-0.940187	-22.3615								-0.943977	1.10706
-0.940096	-22.3625								-0.943886	1.10476
-0.940005	-22.3628								-0.943795	1.10307
-0.939914	-22.3631								-0.943704	1.1003
-0.939823	-22.3637								-0.943613	1.09804
-0.939732	-22.364								-0.943522	1.09619
-0.939641	-22.3647								-0.943431	1.09452
-0.93955	-22.3657								-0.94334	1.09255
-0.939459	-22.3671								-0.943249	1.09052
-0.939368	-22.3677								-0.943158	1.08853
-0.939278	-22.3682								-0.943067	1.08693
-0.939187	-22.3685								-0.942976	1.08526
-0.939096	-22.3685								-0.942885	1.08364
-0.939005	-22.3691								-0.942794	1.08217
-0.938914	-22.3701								-0.942703	1.08092
-0.938823	-22.3711								-0.942613	1.07966
-0.938732	-22.3713								-0.942522	1.07821
-0.938641	-22.3721								-0.942431	1.07619
-0.93855	-22.3729								-0.94234	1.074
-0.938459	-22.3734								-0.942249	1.07204
-0.938368	-22.3744								-0.942158	1.07028
-0.938277	-22.3752								-0.942067	1.06839
-0.938186	-22.3758								-0.941976	1.0666
-0.938095	-22.3762								-0.941885	1.06498
-0.938004	-22.3772								-0.941794	1.06359
-0.937913	-22.3781								-0.941703	1.0629
-0.937823	-22.3788								-0.941612	1.06189
-0.937732	-22.3792								-0.941521	1.06075
-0.937641	-22.3801								-0.94143	1.0596
-0.93755	-22.3809								-0.941339	1.05765
-0.937459	-22.3814								-0.941248	1.05578
-0.937368	-22.3822								-0.941157	1.05404
-0.937277	-22.3831								-0.941066	1.05257
-0.937186	-22.384								-0.940975	1.05097
-0.937095	-22.3849								-0.940884	1.04901
-0.937004	-22.3853								-0.940793	1.0468
-0.936913	-22.386								-0.940702	1.04524
-0.936822	-22.387								-0.940611	1.04376
-0.936731	-22.3878								-0.94052	1.04233
-0.93664	-22.3884								-0.940429	1.04095
-0.936549	-22.3888								-0.940338	1.0387
-0.936458	-22.3891								-0.940247	1.03701
-0.936368	-22.3898								-0.940156	1.03563
-0.936277	-22.3903								-0.940065	1.03425
-0.936186	-22.3907								-0.939974	1.03259
-0.936095	-22.3909								-0.939883	1.03103
-0.936004	-22.3905								-0.939792	1.02974
-0.935913	-22.3906								-0.939701	1.02901
-0.935822	-22.391								-0.939611	1.02805
-0.935731	-22.3913								-0.93952	1.02689
-0.93564	-22.3914								-0.939429	1.02554
-0.935549	-22.3916								-0.939338	1.02435
-0.935458	-22.3918								-0.939247	1.02368
-0.935367	-22.3921								-0.939156	1.02292
-0.935276	-22.3925								-0.939065	1.02157
-0.935185	-22.3927								-0.938974	1.02049
-0.935094	-22.3928								-0.938883	1.01933
-0.935003	-22.3928								-0.938792	1.01795
-0.934913	-22.393								-0.938701	1.01605
-0.934822	-22.3933								-0.93861	1.01469
-0.934731	-22.3935								-0.938519	1.01355
-0.93464	-22.3937								-0.938428	1.01238
-0.934549	-22.394								-0.938337	1.01043
-0.934458	-22.3944								-0.938246	1.0088
-0.934367	-22.3948								-0.938155	1.00743
-0.934276	-22.3952								-0.938064	1.00627
-0.934185	-22.3958								-0.937973	1.00439
-0.934094	-22.3964								-0.937882	1.0028
-0.934003	-22.3968								-0.937791	1.00153
-0.933912	-22.3973								-0.9377	1.0007
-0.933821	-22.3978								-0.937609	0.999696
-0.93373	-22.3983								-0.937518	0.99854
-0.933639	-22.3984								-0.937427	0.99726
-0.933548	-22.3987								-0.937336	0.995955
-0.933457	-22.3989								-0.937245	0.994713
-0.933367	-22.399								-0.937154	0.993536
-0.933276	-22.3988								-0.937063	0.992493
-0.933185	-22.3989								-0.936972	0.991745
-0.933094	-22.3993								-0.936881	0.991073
-0.933003	-22.3998								-0.93679	0.990278
-0.932912	-22.4002								-0.9367	0.989251
-0.932821	-22.4002								-0.936609	0.988109
-0.93273	-22.4								-0.936518	0.986909
-0.932639	-22.3998								-0.936427	0.985866
-0.932548	-22.3999								-0.936336	0.984942
-0.932457	-22.4002								-0.936245	0.983953
-0.932366	-22.4006								-0.936154	0.983406
-0.932275	-22.4009								-0.936063	0.983563
-0.932184	-22.401								-0.935972	0.983413
-0.932093	-22.4011								-0.935881	0.982923
-0.932002	-22.4016								-0.93579	0.981797
-0.931912	-22.4019								-0.935699	0.981115
-0.931821	-22.4019								-0.935608	0.980574
-0.93173	-22.4018								-0.935517	0.980081
-0.931639	-22.4023								-0.935426	0.979545
-0.931548	-22.4026								-0.935335	0.978892
-0.931457	-22.4031								-0.935244	0.978018
-0.931366	-22.4039								-0.935153	0.976707
-0.931275	-22.4044								-0.935062	0.975548
-0.931184	-22.4051								-0.934971	0.974665
-0.931093	-22.4058								-0.93488	0.973899
-0.931002	-22.4063								-0.934789	0.973082
-0.930911	-22.4067								-0.934698	0.971981
-0.93082	-22.4069								-0.934607	0.970321
-0.930729	-22.4071								-0.934516	0.968631
-0.930638	-22.4077								-0.934425	0.967211
-0.930547	-22.4081								-0.934334	0.965865
-0.930457	-22.4085								-0.934243	0.963952
-0.930366	-22.4091								-0.934152	0.962525
-0.930275	-22.4097								-0.934061	0.961136
-0.930184	-22.41								-0.93397	0.959691
-0.930093	-22.4102								-0.933879	0.958301
-0.930002	-22.4104								-0.933788	0.95684
-0.929911	-22.4107								-0.933698	0.955458
-0.92982	-22.4112								-0.933607	0.954265
-0.929729	-22.4118								-0.933516	0.953104
-0.929638	-22.4122								-0.933425	0.951966
-0.929547	-22.4127								-0.933334	0.950749
-0.929456	-22.4131								-0.933243	0.949257
-0.929365	-22.4134								-0.933152	0.948078
-0.929274	-22.4138								-0.933061	0.94669
-0.929183	-22.4141								-0.93297	0.945118
-0.929092	-22.4143								-0.932879	0.943934
-0.929001	-22.4146								-0.932788	0.942398
-0.928911	-22.4146								-0.932697	0.940789
-0.92882	-22.4148								-0.932606	0.939221
-0.928729	-22.415								-0.932515	0.937828
-0.928638	-22.4151								-0.932424	0.936559
-0.928547	-22.4153								-0.932333	0.935505
-0.928456	-22.4157								-0.932242	0.934775
-0.928365	-22.4161								-0.932151	0.933543
-0.928274	-22.416								-0.93206	0.932258
-0.928183	-22.4164								-0.931969	0.931105
-0.928092	-22.4167								-0.931878	0.930582
-0.928001	-22.4167								-0.931787	0.92983
-0.92791	-22.4164								-0.931696	0.928836
-0.927819	-22.4165								-0.931605	0.927665
-0.927728	-22.4168								-0.931514	0.927283
-0.927637	-22.4168								-0.931423	0.926122
-0.927546	-22.4169								-0.931332	0.924666
-0.927456	-22.4173								-0.931241	0.92327
-0.927365	-22.4179								-0.93115	0.921699
-0.927274	-22.4184								-0.931059	0.920669
-0.927183	-22.419								-0.930968	0.91993
-0.927092	-22.4198								-0.930877	0.918994
-0.927001	-22.4205								-0.930786	0.918181
-0.92691	-22.4206								-0.930696	0.917212
-0.926819	-22.4207								-0.930605	0.916062
-0.926728	-22.4209								-0.930514	0.914806
-0.926637	-22.4211								-0.930423	0.913521
-0.926546	-22.4213								-0.930332	0.912195
-0.926455	-22.4216								-0.930241	0.910794
-0.926364	-22.4218								-0.93015	0.908971
-0.926273	-22.4219								-0.930059	0.907073
-0.926182	-22.4216								-0.929968	0.905263
-0.926091	-22.4215								-0.929877	0.903701
-0.926001	-22.4214								-0.929786	0.901428
-0.92591	-22.4214								-0.929695	0.899233
-0.925819	-22.4213								-0.929604	0.897266
-0.925728	-22.4214								-0.929513	0.895681
-0.925637	-22.4218								-0.929422	0.893529
-0.925546	-22.4216								-0.929331	0.891468
-0.925455	-22.4217								-0.92924	0.889639
-0.925364	-22.4219								-0.929149	0.888006
-0.925273	-22.4223								-0.929058	0.886083
-0.925182	-22.4226								-0.928967	0.88425
-0.925091	-22.4225								-0.928876	0.882796
-0.925	-22.4224								-0.928785	0.880813
-0.924909	-22.4227								-0.928694	0.878682
-0.924818	-22.423								-0.928603	0.87658
-0.924727	-22.4231								-0.928512	0.87479
-0.924636	-22.4232								-0.928421	0.87356
-0.924546	-22.4237								-0.92833	0.872293
-0.924455	-22.4241								-0.928239	0.870938
-0.924364	-22.4244								-0.928148	0.869563
-0.924273	-22.4248								-0.928057	0.868181
-0.924182	-22.4252								-0.927966	0.867114
-0.924091	-22.4254								-0.927875	0.866463
-0.924	-22.4254								-0.927785	0.865006
-0.923909	-22.4255								-0.927693	0.863763
-0.923818	-22.4259								-0.927603	0.862535
-0.923727	-22.4264								-0.927512	0.861142
-0.923636	-22.4269								-0.927421	0.859662
-0.923545	-22.427								-0.92733	0.858421
-0.923454	-22.4273								-0.927239	0.857451
-0.923363	-22.4273								-0.927148	0.856804
-0.923272	-22.427								-0.927057	0.855497
-0.923181	-22.4278								-0.926966	0.854132
-0.92309	-22.428								-0.926875	0.852888
-0.923	-22.428								-0.926784	0.852082
-0.922909	-22.4279								-0.926693	0.850507
-0.922818	-22.4281								-0.926602	0.848888
-0.922727	-22.4288								-0.926511	0.8477
-0.922636	-22.4295								-0.92642	0.846264
-0.922545	-22.4297								-0.926329	0.844989
-0.922454	-22.43								-0.926238	0.843715
-0.922363	-22.4304								-0.926147	0.842212
-0.922272	-22.4309								-0.926056	0.840645
-0.922181	-22.4315								-0.925965	0.83916
-0.92209	-22.4325								-0.925874	0.837736
-0.921999	-22.4332								-0.925783	0.836188
-0.921908	-22.4336								-0.925692	0.834756
-0.921817	-22.4337								-0.925601	0.833106
-0.921726	-22.4341								-0.92551	0.831091
-0.921635	-22.4346								-0.925419	0.829352
-0.921545	-22.4347								-0.925328	0.827542
-0.921454	-22.4353								-0.925237	0.82584
-0.921363	-22.4359								-0.925146	0.824504
-0.921272	-22.4362								-0.925055	0.822609
-0.921181	-22.4367								-0.924964	0.821073
-0.92109	-22.4363								-0.924873	0.819788
-0.920999	-22.436								-0.924783	0.818399
-0.920908	-22.4359								-0.924691	0.816755
-0.920817	-22.4356								-0.924601	0.815154
-0.920726	-22.4356								-0.92451	0.813637
-0.920635	-22.4357								-0.924419	0.812124
-0.920544	-22.4357								-0.924328	0.810221
-0.920453	-22.4357								-0.924237	0.808194
-0.920362	-22.4355								-0.924146	0.8062
-0.920271	-22.4354								-0.924055	0.804774
-0.92018	-22.4355								-0.923964	0.80356
-0.92009	-22.4359								-0.923873	0.802505
-0.919999	-22.4362								-0.923782	0.801558
-0.919908	-22.4365								-0.923691	0.799863
-0.919817	-22.437								-0.9236	0.79833
-0.919726	-22.4375								-0.923509	0.797032
-0.919635	-22.438								-0.923418	0.79564
-0.919544	-22.4385								-0.923327	0.794573
-0.919453	-22.4387								-0.923236	0.793542
-0.919362	-22.439								-0.923145	0.792414
-0.919271	-22.4393								-0.923054	0.79086
-0.91918	-22.4396								-0.922963	0.789027
-0.919089	-22.4398								-0.922872	0.787183
-0.918998	-22.4397								-0.922781	0.785598
-0.918907	-22.4396								-0.92269	0.78443
-0.918816	-22.4404								-0.922599	0.783325
-0.918725	-22.441								-0.922508	0.782338
-0.918635	-22.4411								-0.922417	0.781713
-0.918544	-22.441								-0.922326	0.780791
-0.918453	-22.4416								-0.922235	0.780021
-0.918362	-22.442								-0.922144	0.779453
-0.918271	-22.442								-0.922053	0.778608
-0.91818	-22.4417								-0.921962	0.777573
-0.918089	-22.4417								-0.921871	0.776506
-0.917998	-22.4415								-0.92178	0.775478
-0.917907	-22.4413								-0.92169	0.773953
-0.917816	-22.4416								-0.921599	0.772637
-0.917725	-22.4421								-0.921508	0.771461
-0.917634	-22.4424								-0.921417	0.770381
-0.917543	-22.4427								-0.921326	0.769077
-0.917452	-22.4429								-0.921235	0.767731
-0.917361	-22.4435								-0.921144	0.766302
-0.91727	-22.444								-0.921053	0.76441
-0.917179	-22.4442								-0.920962	0.762356
-0.917089	-22.4451								-0.920871	0.76059
-0.916998	-22.4454								-0.92078	0.75923
-0.916907	-22.4454								-0.920689	0.757616
-0.916816	-22.446								-0.920598	0.755951
-0.916725	-22.4467								-0.920507	0.754559
-0.916634	-22.4473								-0.920416	0.75373
-0.916543	-22.4476								-0.920325	0.752223
-0.916452	-22.4477								-0.920234	0.751077
-0.916361	-22.4478								-0.920143	0.750101
-0.91627	-22.448								-0.920052	0.748581
-0.916179	-22.4487								-0.919961	0.746741
-0.916088	-22.4493								-0.91987	0.745145
-0.915997	-22.4497								-0.919779	0.743879
-0.915906	-22.45								-0.919688	0.742572
-0.915815	-22.4503								-0.919597	0.74094
-0.915724	-22.45								-0.919506	0.73921
-0.915634	-22.4499								-0.919415	0.737536
-0.915543	-22.45								-0.919324	0.736194
-0.915452	-22.4507								-0.919233	0.735322
-0.915361	-22.4514								-0.919142	0.734479
-0.91527	-22.4517								-0.919051	0.733209
-0.915179	-22.4522								-0.91896	0.732096
-0.915088	-22.4526								-0.918869	0.731135
-0.914997	-22.4528								-0.918778	0.730203
-0.914906	-22.4535								-0.918688	0.728687
-0.914815	-22.4539								-0.918597	0.727477
-0.914724	-22.4537								-0.918506	0.726494
-0.914633	-22.455								-0.918415	0.725684
-0.914542	-22.4555								-0.918324	0.72458
-0.914451	-22.4555								-0.918233	0.723331
-0.91436	-22.4565								-0.918142	0.721915
-0.914269	-22.4571								-0.918051	0.720211
-0.914178	-22.4577								-0.91796	0.719244
-0.914088	-22.4582								-0.917869	0.718062
-0.913997	-22.4587								-0.917778	0.716761
-0.913906	-22.4596								-0.917687	0.715706
-0.913815	-22.4605								-0.917596	0.714361
-0.913724	-22.4609								-0.917505	0.713568
-0.913633	-22.4613								-0.917414	0.713298
-0.913542	-22.4618								-0.917323	0.712311
-0.913451	-22.4624								-0.917232	0.711381
-0.91336	-22.4629								-0.917141	0.710418
-0.913269	-22.4634								-0.91705	0.70936
-0.913178	-22.4637								-0.916959	0.708418
-0.913087	-22.464								-0.916868	0.707591
-0.912996	-22.4645								-0.916777	0.706901
-0.912905	-22.4649								-0.916686	0.706374
-0.912814	-22.4654								-0.916595	0.706117
-0.912723	-22.4662								-0.916504	0.705501
-0.912633	-22.4667								-0.916413	0.704501
-0.912542	-22.4668								-0.916322	0.703689
-0.912451	-22.4668								-0.916231	0.702812
-0.91236	-22.4668								-0.91614	0.702115
-0.912269	-22.4672								-0.916049	0.70158
-0.912178	-22.4677								-0.915958	0.700001
-0.912087	-22.4684								-0.915867	0.699176
-0.911996	-22.4689								-0.915776	0.698603
-0.911905	-22.4694								-0.915686	0.697884
-0.911814	-22.4701								-0.915595	0.696597
-0.911723	-22.4709								-0.915504	0.695171
-0.911632	-22.4714								-0.915413	0.693765
-0.911541	-22.472								-0.915322	0.692561
-0.91145	-22.4727								-0.915231	0.691423
-0.911359	-22.4734								-0.91514	0.690231
-0.911268	-22.4739								-0.915049	0.688975
-0.911178	-22.4743								-0.914958	0.687788
-0.911087	-22.4748								-0.914867	0.686817
-0.910996	-22.4752								-0.914776	0.686038
-0.910905	-22.4759								-0.914685	0.685455
-0.910814	-22.4766								-0.914594	0.684708
-0.910723	-22.4774								-0.914503	0.684021
-0.910632	-22.4778								-0.914412	0.683314
-0.910541	-22.4784								-0.914321	0.68242
-0.91045	-22.479								-0.91423	0.681688
-0.910359	-22.479								-0.914139	0.681056
-0.910268	-22.4791								-0.914048	0.680484
-0.910177	-22.479								-0.913957	0.679829
-0.910086	-22.4788								-0.913866	0.679564
-0.909995	-22.4789								-0.913775	0.679295
-0.909904	-22.479								-0.913684	0.678781
-0.909813	-22.479								-0.913593	0.677647
-0.909723	-22.4788								-0.913502	0.676612
-0.909632	-22.4792								-0.913411	0.675889
-0.909541	-22.4791								-0.91332	0.675657
-0.90945	-22.4791								-0.913229	0.675055
-0.909359	-22.4795								-0.913138	0.674437
-0.909268	-22.4799								-0.913047	0.673788
-0.909177	-22.4803								-0.912956	0.672975
-0.909086	-22.4808								-0.912865	0.672275
-0.908995	-22.4815								-0.912775	0.671416
-0.908904	-22.4817								-0.912684	0.67037
-0.908813	-22.482								-0.912593	0.669689
-0.908722	-22.4824								-0.912502	0.669045
-0.908631	-22.4827								-0.912411	0.668072
-0.90854	-22.4834								-0.91232	0.666517
-0.908449	-22.484								-0.912229	0.664727
-0.908358	-22.4843								-0.912138	0.663084
-0.908267	-22.485								-0.912047	0.661628
-0.908177	-22.4856								-0.911956	0.66051
-0.908086	-22.4862								-0.911865	0.659434
-0.907995	-22.4868								-0.911774	0.658264
-0.907904	-22.4872								-0.911683	0.657059
-0.907813	-22.4877								-0.911592	0.656192
-0.907722	-22.4883								-0.911501	0.655121
-0.907631	-22.4884								-0.91141	0.654131
-0.90754	-22.4892								-0.911319	0.653304
-0.907449	-22.4899								-0.911228	0.65171
-0.907358	-22.4904								-0.911137	0.650602
-0.907267	-22.491								-0.911046	0.649575
-0.907176	-22.4914								-0.910955	0.648086
-0.907085	-22.4917								-0.910864	0.646714
-0.906994	-22.492								-0.910773	0.645389
-0.906903	-22.4928								-0.910682	0.644166
-0.906812	-22.4935								-0.910591	0.643204
-0.906722	-22.4942								-0.9105	0.641987
-0.906631	-22.4952								-0.910409	0.640568
-0.90654	-22.4954								-0.910318	0.639051
-0.906449	-22.4957								-0.910227	0.638209
-0.906358	-22.4961								-0.910136	0.637043
-0.906267	-22.4972								-0.910045	0.635751
-0.906176	-22.4981								-0.909954	0.634393
-0.906085	-22.4987								-0.909863	0.632893
-0.905994	-22.4989								-0.909773	0.632007
-0.905903	-22.4993								-0.909682	0.63135
-0.905812	-22.4995								-0.909591	0.630415
-0.905721	-22.4995								-0.9095	0.629804
-0.90563	-22.4998								-0.909409	0.628924
-0.905539	-22.4996								-0.909318	0.627777
-0.905448	-22.4996								-0.909227	0.626383
-0.905357	-22.4996								-0.909136	0.62521
-0.905267	-22.4992								-0.909045	0.62396
-0.905176	-22.4993								-0.908954	0.622575
-0.905085	-22.4993								-0.908863	0.621665
-0.904994	-22.4993								-0.908772	0.620902
-0.904903	-22.4998								-0.908681	0.620255
-0.904812	-22.5002								-0.90859	0.619755
-0.904721	-22.5005								-0.908499	0.618542
-0.90463	-22.5002								-0.908408	0.617438
-0.904539	-22.5004								-0.908317	0.616415
-0.904448	-22.5004								-0.908226	0.615313
-0.904357	-22.5005								-0.908135	0.614525
-0.904266	-22.5009								-0.908044	0.613671
-0.904175	-22.5017								-0.907953	0.612753
-0.904084	-22.5025								-0.907862	0.612263
-0.903993	-22.5032								-0.907771	0.611185
-0.903902	-22.5042								-0.90768	0.609874
-0.903812	-22.5047								-0.907589	0.608513
-0.903721	-22.5051								-0.907498	0.608102
-0.90363	-22.5053								-0.907407	0.607475
-0.903539	-22.5058								-0.907316	0.606687
-0.903448	-22.5061								-0.907225	0.605728
-0.903357	-22.5064								-0.907134	0.604875
-0.903266	-22.5069								-0.907043	0.604025
-0.903175	-22.5071								-0.906952	0.603161
-0.903084	-22.5071								-0.906861	0.602224
-0.902993	-22.5072								-0.906771	0.600643
-0.902902	-22.5075								-0.90668	0.59915
-0.902811	-22.5075								-0.906589	0.598083
-0.90272	-22.5079								-0.906498	0.597188
-0.902629	-22.5087								-0.906407	0.595965
-0.902538	-22.509								-0.906316	0.594751
-0.902447	-22.5088								-0.906225	0.593845
-0.902357	-22.5085								-0.906134	0.59321
-0.902266	-22.5085								-0.906043	0.592523
-0.902175	-22.5085								-0.905952	0.591776
-0.902084	-22.5087								-0.905861	0.590911
-0.901993	-22.509								-0.90577	0.590164
-0.901902	-22.5086								-0.905679	0.589774
-0.901811	-22.5085								-0.905588	0.589605
-0.90172	-22.5086								-0.905497	0.588511
-0.901629	-22.5089								-0.905406	0.58803
-0.901538	-22.5088								-0.905315	0.587776
-0.901447	-22.5091								-0.905224	0.58766
-0.901356	-22.5093								-0.905133	0.586644
-0.901265	-22.5093								-0.905042	0.585879
-0.901174	-22.5095								-0.904951	0.585263
-0.901083	-22.5096								-0.90486	0.584687
-0.900992	-22.5094								-0.904769	0.584319
-0.900901	-22.5091								-0.904678	0.584248
-0.900811	-22.5091								-0.904587	0.58433
-0.90072	-22.5091								-0.904496	0.583857
-0.900629	-22.509								-0.904405	0.583582
-0.900538	-22.509								-0.904314	0.583431
-0.900447	-22.5084								-0.904223	0.5834
-0.900356	-22.5078								-0.904132	0.583271
-0.900265	-22.5075								-0.904041	0.583233
-0.900174	-22.5075								-0.90395	0.583272
-0.900083	-22.5076								-0.903859	0.583388
-0.899992	-22.5078								-0.903769	0.583261
-0.899901	-22.5078								-0.903678	0.583112
-0.89981	-22.5075								-0.903587	0.582842
-0.899719	-22.5071								-0.903496	0.582123
-0.899628	-22.5069								-0.903405	0.581017
-0.899537	-22.5073								-0.903314	0.579729
-0.899446	-22.5073								-0.903223	0.578392
-0.899356	-22.5076								-0.903132	0.577772
-0.899265	-22.5081								-0.903041	0.577253
-0.899174	-22.5085								-0.90295	0.576666
-0.899083	-22.5088								-0.902859	0.575946
-0.898992	-22.5092								-0.902768	0.57528
-0.898901	-22.5098								-0.902677	0.574727
-0.89881	-22.5096								-0.902586	0.574135
-0.898719	-22.5094								-0.902495	0.573139
-0.898628	-22.509								-0.902404	0.572003
-0.898537	-22.5086								-0.902313	0.571301
-0.898446	-22.509								-0.902222	0.570948
-0.898355	-22.5095								-0.902131	0.570027
-0.898264	-22.5101								-0.90204	0.569262
-0.898173	-22.5107								-0.901949	0.568734
-0.898082	-22.5104								-0.901858	0.56844
-0.897991	-22.51								-0.901767	0.567809
-0.897901	-22.5097								-0.901676	0.566916
-0.89781	-22.509								-0.901585	0.566148
-0.897719	-22.5089								-0.901494	0.565874
-0.897628	-22.5089								-0.901403	0.565357
-0.897537	-22.5088								-0.901312	0.564408
-0.897446	-22.5094								-0.901221	0.563424
-0.897355	-22.5094								-0.90113	0.5631
-0.897264	-22.5093								-0.901039	0.562458
-0.897173	-22.5095								-0.900948	0.561789
-0.897082	-22.5098								-0.900858	0.561129
-0.896991	-22.5101								-0.900767	0.560013
-0.8969	-22.5103								-0.900676	0.559723
-0.896809	-22.5109								-0.900585	0.559826
-0.896718	-22.5109								-0.900494	0.56007
-0.896627	-22.511								-0.900403	0.559947
-0.896536	-22.5115								-0.900312	0.559759
-0.896446	-22.5111								-0.900221	0.559431
-0.896355	-22.5108								-0.90013	0.558909
-0.896264	-22.5109								-0.900039	0.55761
-0.896173	-22.5117								-0.899948	0.556619
-0.896082	-22.5118								-0.899857	0.556114
-0.895991	-22.5118								-0.899766	0.556014
-0.8959	-22.5118								-0.899675	0.555647
-0.895809	-22.5113								-0.899584	0.55484
-0.895718	-22.5109								-0.899493	0.553507
-0.895627	-22.5108								-0.899402	0.552268
-0.895536	-22.5113								-0.899311	0.55188
-0.895445	-22.5116								-0.89922	0.551428
-0.895354	-22.512								-0.899129	0.550088
-0.895263	-22.5124								-0.899038	0.548691
-0.895172	-22.5125								-0.898947	0.547877
-0.895081	-22.5123								-0.898856	0.547367
-0.894991	-22.5121								-0.898765	0.546684
-0.8949	-22.512								-0.898674	0.545531
-0.894809	-22.5123								-0.898583	0.544807
-0.894718	-22.5126								-0.898492	0.544353
-0.894627	-22.5127								-0.898401	0.543208
-0.894536	-22.5126								-0.89831	0.542527
-0.894445	-22.5126								-0.898219	0.54195
-0.894354	-22.5124								-0.898128	0.541251
-0.894263	-22.5124								-0.898037	0.540017
-0.894172	-22.513								-0.897946	0.538984
-0.894081	-22.5134								-0.897856	0.537885
-0.89399	-22.5138								-0.897765	0.536465
-0.893899	-22.5141								-0.897674	0.534959
-0.893808	-22.514								-0.897583	0.533689
-0.893717	-22.5141								-0.897492	0.532584
-0.893626	-22.5143								-0.897401	0.531293
-0.893535	-22.5144								-0.89731	0.530093
-0.893445	-22.5146								-0.897219	0.529311
-0.893354	-22.5146								-0.897128	0.52894
-0.893263	-22.5145								-0.897037	0.528008
-0.893172	-22.5144								-0.896946	0.527312
-0.893081	-22.5143								-0.896855	0.526514
-0.89299	-22.5141								-0.896764	0.525306
-0.892899	-22.514								-0.896673	0.525127
-0.892808	-22.5142								-0.896582	0.524791
-0.892717	-22.5139								-0.896491	0.524235
-0.892626	-22.5142								-0.8964	0.523441
-0.892535	-22.5147								-0.896309	0.52317
-0.892444	-22.5153								-0.896218	0.522734
-0.892353	-22.5159								-0.896127	0.521941
-0.892262	-22.5159								-0.896036	0.520641
-0.892171	-22.5155								-0.895945	0.519885
-0.89208	-22.5149								-0.895854	0.519239
-0.89199	-22.514								-0.895763	0.518494
-0.891899	-22.5135								-0.895672	0.517531
-0.891808	-22.5137								-0.895581	0.516514
-0.891717	-22.5139								-0.89549	0.515504
-0.891626	-22.5143								-0.895399	0.514586
-0.891535	-22.5146								-0.895308	0.513448
-0.891444	-22.5144								-0.895217	0.512457
-0.891353	-22.5148								-0.895126	0.51163
-0.891262	-22.5148								-0.895035	0.5111
-0.891171	-22.5145								-0.894944	0.510275
-0.89108	-22.5149								-0.894854	0.509565
-0.890989	-22.5151								-0.894763	0.508987
-0.890898	-22.515								-0.894672	0.507905
-0.890807	-22.5146								-0.894581	0.506957
-0.890716	-22.5144								-0.89449	0.505711
-0.890625	-22.5143								-0.894399	0.50387
-0.890535	-22.5144								-0.894308	0.502856
-0.890444	-22.5146								-0.894217	0.502014
-0.890353	-22.514								-0.894126	0.501147
-0.890262	-22.5136								-0.894035	0.50004
-0.890171	-22.5135								-0.893944	0.499886
-0.89008	-22.5137								-0.893853	0.499662
-0.889989	-22.5139								-0.893762	0.499238
-0.889898	-22.514								-0.893671	0.498576
-0.889807	-22.5138								-0.89358	0.497456
-0.889716	-22.5143								-0.893489	0.496555
-0.889625	-22.5145								-0.893398	0.496054
-0.889534	-22.5148								-0.893307	0.495802
-0.889443	-22.5152								-0.893216	0.495531
-0.889352	-22.5148								-0.893125	0.494892
-0.889261	-22.5146								-0.893034	0.493546
-0.88917	-22.5145								-0.892943	0.492856
-0.88908	-22.5144								-0.892852	0.4917
-0.888989	-22.5143								-0.892761	0.490357
-0.888898	-22.5144								-0.89267	0.48945
-0.888807	-22.5146								-0.892579	0.48845
-0.888716	-22.5145								-0.892488	0.487771
-0.888625	-22.5148								-0.892397	0.487294
-0.888534	-22.515								-0.892306	0.48608
-0.888443	-22.5152								-0.892215	0.485088
-0.888352	-22.5158								-0.892124	0.484181
-0.888261	-22.516								-0.892033	0.483268
-0.88817	-22.5162								-0.891943	0.481569
-0.888079	-22.5163								-0.891852	0.480079
-0.887988	-22.5161								-0.891761	0.478878
-0.887897	-22.5158								-0.89167	0.478054
-0.887806	-22.5156								-0.891579	0.477052
-0.887715	-22.5156								-0.891488	0.476161
-0.887625	-22.5155								-0.891397	0.475339
-0.887534	-22.5152								-0.891306	0.474263
-0.887443	-22.5146								-0.891215	0.473248
-0.887352	-22.5147								-0.891124	0.472232
-0.887261	-22.515								-0.891033	0.471149
-0.88717	-22.5151								-0.890942	0.469791
-0.887079	-22.5148								-0.890851	0.468975
-0.886988	-22.5152								-0.89076	0.468501
-0.886897	-22.5156								-0.890669	0.468172
-0.886806	-22.5163								-0.890578	0.46794
-0.886715	-22.5173								-0.890487	0.467147
-0.886624	-22.5177								-0.890396	0.466076
-0.886533	-22.5181								-0.890305	0.465511
-0.886442	-22.5184								-0.890214	0.46499
-0.886351	-22.5182								-0.890123	0.464152
-0.88626	-22.518								-0.890032	0.463026
-0.886169	-22.518								-0.889941	0.462288
-0.886079	-22.5184								-0.88985	0.46168
-0.885988	-22.5186								-0.889759	0.461135
-0.885897	-22.5185								-0.889668	0.460618
-0.885806	-22.5188								-0.889577	0.459689
-0.885715	-22.5196								-0.889486	0.458786
-0.885624	-22.5198								-0.889395	0.457865
-0.885533	-22.5195								-0.889304	0.456862
-0.885442	-22.5192								-0.889213	0.456198
-0.885351	-22.5197								-0.889122	0.455368
-0.88526	-22.52								-0.889031	0.454438
-0.885169	-22.5199								-0.88894	0.453685
-0.885078	-22.5195								-0.888849	0.452962
-0.884987	-22.52								-0.888759	0.452157
-0.884896	-22.52								-0.888668	0.451231
-0.884805	-22.52								-0.888577	0.450253
-0.884714	-22.5201								-0.888486	0.449324
-0.884624	-22.52								-0.888395	0.448774
-0.884533	-22.5201								-0.888304	0.448936
-0.884442	-22.5203								-0.888213	0.44871
-0.884351	-22.5204								-0.888122	0.447929
-0.88426	-22.5203								-0.888031	0.446807
-0.884169	-22.5204								-0.88794	0.445804
-0.884078	-22.5207								-0.887849	0.445199
-0.883987	-22.5205								-0.887758	0.444328
-0.883896	-22.5206								-0.887667	0.443203
-0.883805	-22.5205								-0.887576	0.442576
-0.883714	-22.5201								-0.887485	0.441785
-0.883623	-22.5204								-0.887394	0.44104
-0.883532	-22.5205								-0.887303	0.440434
-0.883441	-22.5205								-0.887212	0.439877
-0.88335	-22.5207								-0.887121	0.439175
-0.883259	-22.5208								-0.88703	0.43837
-0.883169	-22.5208								-0.886939	0.437507
-0.883078	-22.5207								-0.886848	0.437056
-0.882987	-22.5205								-0.886757	0.436704
-0.882896	-22.5203								-0.886666	0.436424
-0.882805	-22.5201								-0.886575	0.436154
-0.882714	-22.52								-0.886484	0.435464
-0.882623	-22.5201								-0.886393	0.434643
-0.882532	-22.5201								-0.886302	0.433818
-0.882441	-22.5201								-0.886211	0.433227
-0.88235	-22.5202								-0.88612	0.43254
-0.882259	-22.5202								-0.886029	0.43186
-0.882168	-22.5201								-0.885939	0.431258
-0.882077	-22.5199								-0.885848	0.430721
-0.881986	-22.5194								-0.885757	0.430113
-0.881895	-22.5196								-0.885666	0.429511
-0.881804	-22.52								-0.885575	0.429075
-0.881714	-22.5204								-0.885484	0.428164
-0.881623	-22.5209								-0.885393	0.42752
-0.881532	-22.5209								-0.885302	0.427251
-0.881441	-22.5211								-0.885211	0.427212
-0.88135	-22.5215								-0.88512	0.426681
-0.881259	-22.5222								-0.885029	0.426311
-0.881168	-22.5226								-0.884938	0.426356
-0.881077	-22.5228								-0.884847	0.426314
-0.880986	-22.523								-0.884756	0.426094
-0.880895	-22.5234								-0.884665	0.425823
-0.880804	-22.5238								-0.884574	0.425619
-0.880713	-22.5242								-0.884483	0.425236
-0.880622	-22.5239								-0.884392	0.424796
-0.880531	-22.5233								-0.884301	0.424424
-0.88044	-22.5231								-0.88421	0.424357
-0.880349	-22.5232								-0.884119	0.423836
-0.880259	-22.5226								-0.884028	0.42313
-0.880168	-22.5228								-0.883937	0.422334
-0.880077	-22.5233								-0.883846	0.421892
-0.879986	-22.5239								-0.883755	0.421207
-0.879895	-22.5235								-0.883664	0.420242
-0.879804	-22.5233								-0.883573	0.419642
-0.879713	-22.5233								-0.883482	0.41885
-0.879622	-22.5237								-0.883391	0.4179
-0.879531	-22.5236								-0.8833	0.417759
-0.87944	-22.5235								-0.883209	0.417572
-0.879349	-22.5234								-0.883118	0.417333
-0.879258	-22.5235								-0.883027	0.417192
-0.879167	-22.523								-0.882936	0.416838
-0.879076	-22.5223								-0.882846	0.416037
-0.878985	-22.5217								-0.882755	0.415925
-0.878894	-22.5218								-0.882664	0.415962
-0.878803	-22.5218								-0.882573	0.415607
-0.878713	-22.5219								-0.882482	0.415035
-0.878622	-22.5219								-0.882391	0.414325
-0.878531	-22.5218								-0.8823	0.413493
-0.87844	-22.5216								-0.882209	0.412945
-0.878349	-22.5215								-0.882118	0.412605
-0.878258	-22.5214								-0.882027	0.41228
-0.878167	-22.5215								-0.881936	0.411435
-0.878076	-22.5215								-0.881845	0.410306
-0.877985	-22.5214								-0.881754	0.409619
-0.877894	-22.5212								-0.881663	0.409431
-0.877803	-22.5215								-0.881572	0.409317
-0.877712	-22.5216								-0.881481	0.408952
-0.877621	-22.5209								-0.88139	0.407894
-0.87753	-22.5209								-0.881299	0.407247
-0.877439	-22.5209								-0.881208	0.406915
-0.877348	-22.5208								-0.881117	0.406546
-0.877258	-22.5206								-0.881026	0.406206
-0.877167	-22.5206								-0.880935	0.405863
-0.877076	-22.5205								-0.880844	0.405456
-0.876985	-22.5205								-0.880753	0.404636
-0.876894	-22.5206								-0.880662	0.4045
-0.876803	-22.5206								-0.880571	0.404265
-0.876712	-22.5208								-0.88048	0.403437
-0.876621	-22.5211								-0.880389	0.403046
-0.87653	-22.5213								-0.880298	0.402401
-0.876439	-22.5216								-0.880207	0.401743
-0.876348	-22.522								-0.880116	0.401548
-0.876257	-22.5224								-0.880026	0.401384
-0.876166	-22.5222								-0.879934	0.401047
-0.876075	-22.522								-0.879844	0.400544
-0.875984	-22.5219								-0.879753	0.399959
-0.875893	-22.5224								-0.879662	0.399928
-0.875803	-22.5228								-0.879571	0.399756
-0.875712	-22.5227								-0.87948	0.399206
-0.875621	-22.5221								-0.879389	0.398727
-0.87553	-22.5219								-0.879298	0.39835
-0.875439	-22.5218								-0.879207	0.398033
-0.875348	-22.5216								-0.879116	0.397732
-0.875257	-22.5214								-0.879025	0.397755
-0.875166	-22.5209								-0.878934	0.39761
-0.875075	-22.5203								-0.878843	0.397254
-0.874984	-22.5199								-0.878752	0.39661
-0.874893	-22.5202								-0.878661	0.396701
-0.874802	-22.5199								-0.87857	0.396368
-0.874711	-22.5197								-0.878479	0.395369
-0.87462	-22.5193								-0.878388	0.394265
-0.874529	-22.5186								-0.878297	0.393636
-0.874438	-22.5182								-0.878206	0.392922
-0.874348	-22.5181								-0.878115	0.391803
-0.874257	-22.5181								-0.878024	0.390905
-0.874166	-22.5175								-0.877933	0.390636
-0.874075	-22.5172								-0.877842	0.390475
-0.873984	-22.5169								-0.877751	0.389704
-0.873893	-22.5161								-0.87766	0.388979
-0.873802	-22.5157								-0.877569	0.388421
-0.873711	-22.5153								-0.877478	0.387936
-0.87362	-22.5152								-0.877387	0.387139
-0.873529	-22.5155								-0.877296	0.387021
-0.873438	-22.5151								-0.877205	0.386977
-0.873347	-22.5147								-0.877114	0.386819
-0.873256	-22.5144								-0.877023	0.38661
-0.873165	-22.514								-0.876933	0.386412
-0.873074	-22.5139								-0.876842	0.386045
-0.872983	-22.5139								-0.876751	0.385306
-0.872892	-22.5142								-0.87666	0.384977
-0.872802	-22.5145								-0.876569	0.384711
-0.872711	-22.5146								-0.876478	0.384276
-0.87262	-22.5146								-0.876387	0.383092
-0.872529	-22.5139								-0.876296	0.382284
-0.872438	-22.5139								-0.876205	0.381567
-0.872347	-22.5136								-0.876114	0.380962
-0.872256	-22.5132								-0.876023	0.380913
-0.872165	-22.5135								-0.875932	0.381053
-0.872074	-22.5137								-0.875841	0.381071
-0.871983	-22.5137								-0.87575	0.380776
-0.871892	-22.5135								-0.875659	0.380951
-0.871801	-22.5137								-0.875568	0.38097
-0.87171	-22.514								-0.875477	0.380805
-0.871619	-22.514								-0.875386	0.380386
-0.871528	-22.5135								-0.875295	0.379834
-0.871437	-22.5137								-0.875204	0.379628
-0.871347	-22.5138								-0.875113	0.379634
-0.871256	-22.5138								-0.875022	0.379301
-0.871165	-22.5138								-0.874931	0.37917
-0.871074	-22.5142								-0.87484	0.379034
-0.870983	-22.5143								-0.874749	0.378796
-0.870892	-22.5143								-0.874658	0.378284
-0.870801	-22.5148								-0.874567	0.378301
-0.87071	-22.5156								-0.874476	0.378309
-0.870619	-22.5162								-0.874385	0.37785
-0.870528	-22.5165								-0.874294	0.378324
-0.870437	-22.5168								-0.874203	0.378611
-0.870346	-22.517								-0.874112	0.378723
-0.870255	-22.517								-0.874021	0.378728
-0.870164	-22.5168								-0.873931	0.378907
-0.870073	-22.5167								-0.87384	0.378665
-0.869982	-22.5167								-0.873749	0.378045
-0.869892	-22.5169								-0.873658	0.377863
-0.869801	-22.5173								-0.873567	0.3772
-0.86971	-22.5174								-0.873476	0.37632
-0.869619	-22.5175								-0.873385	0.375341
-0.869528	-22.5176								-0.873294	0.374872
-0.869437	-22.5183								-0.873203	0.374662
-0.869346	-22.5185								-0.873112	0.374437
-0.869255	-22.5187								-0.873021	0.373797
-0.869164	-22.519								-0.87293	0.373826
-0.869073	-22.5188								-0.872839	0.373566
-0.868982	-22.5189								-0.872748	0.372958
-0.868891	-22.5191								-0.872657	0.372083
-0.8688	-22.5198								-0.872566	0.371251
-0.868709	-22.5196								-0.872475	0.370428
-0.868618	-22.5195								-0.872384	0.369685
-0.868527	-22.5197								-0.872293	0.369897
-0.868437	-22.5204								-0.872202	0.370117
-0.868346	-22.5209								-0.872111	0.370197
-0.868255	-22.5213								-0.87202	0.369969
-0.868164	-22.5215								-0.871929	0.370204
-0.868073	-22.5218								-0.871838	0.37013
-0.867982	-22.5223								-0.871747	0.369684
-0.867891	-22.5228								-0.871656	0.368689
-0.8678	-22.5232								-0.871565	0.367922
-0.867709	-22.5236								-0.871474	0.367515
-0.867618	-22.5238								-0.871383	0.367513
-0.867527	-22.5239								-0.871292	0.367884
-0.867436	-22.5238								-0.871201	0.367804
-0.867345	-22.524								-0.87111	0.367646
-0.867254	-22.5241								-0.871019	0.367608
-0.867163	-22.5242								-0.870929	0.367582
-0.867072	-22.5247								-0.870838	0.367544
-0.866982	-22.5252								-0.870747	0.367278
-0.866891	-22.5257								-0.870656	0.366495
-0.8668	-22.526								-0.870565	0.366078
-0.866709	-22.5266								-0.870474	0.365524
-0.866618	-22.527								-0.870383	0.364908
-0.866527	-22.5273								-0.870292	0.364805
-0.866436	-22.5277								-0.870201	0.364718
-0.866345	-22.5286								-0.87011	0.364494
-0.866254	-22.5291								-0.870019	0.364103
-0.866163	-22.5293								-0.869928	0.363743
-0.866072	-22.53								-0.869837	0.363372
-0.865981	-22.5305								-0.869746	0.362784
-0.86589	-22.5309								-0.869655	0.361743
-0.865799	-22.5314								-0.869564	0.361054
-0.865708	-22.5313								-0.869473	0.360328
-0.865617	-22.531								-0.869382	0.359568
-0.865526	-22.5305								-0.869291	0.358806
-0.865436	-22.53								-0.8692	0.357893
-0.865345	-22.53								-0.869109	0.357188
-0.865254	-22.5302								-0.869018	0.35671
-0.865163	-22.5306								-0.868927	0.356102
-0.865072	-22.5308								-0.868836	0.355647
-0.864981	-22.5311								-0.868745	0.355174
-0.86489	-22.5311								-0.868654	0.354572
-0.864799	-22.5309								-0.868563	0.353403
-0.864708	-22.5315								-0.868472	0.352747
-0.864617	-22.5316								-0.868381	0.35223
-0.864526	-22.5311								-0.86829	0.351377
-0.864435	-22.5303								-0.868199	0.351464
-0.864344	-22.53								-0.868108	0.351226
-0.864253	-22.5297								-0.868017	0.350539
-0.864162	-22.5294								-0.867927	0.34955
-0.864071	-22.5297								-0.867836	0.34961
-0.863981	-22.5298								-0.867745	0.349634
-0.86389	-22.5297								-0.867654	0.349391
-0.863799	-22.5295								-0.867563	0.3494
-0.863708	-22.5294								-0.867472	0.349489
-0.863617	-22.5293								-0.867381	0.349607
-0.863526	-22.5291								-0.86729	0.349707
-0.863435	-22.5291								-0.867199	0.34955
-0.863344	-22.529								-0.867108	0.349165
-0.863253	-22.5288								-0.867017	0.348544
-0.863162	-22.5284								-0.866926	0.34764
-0.863071	-22.5282								-0.866835	0.347509
-0.86298	-22.5279								-0.866744	0.346924
-0.862889	-22.5275								-0.866653	0.345795
-0.862798	-22.5277								-0.866562	0.34441
-0.862707	-22.5279								-0.866471	0.343609
-0.862616	-22.5282								-0.86638	0.342985
-0.862526	-22.5283								-0.866289	0.342409
-0.862435	-22.5283								-0.866198	0.342081
-0.862344	-22.5283								-0.866107	0.341246
-0.862253	-22.5285								-0.866016	0.340237
-0.862162	-22.5288								-0.865925	0.339425
-0.862071	-22.5282								-0.865834	0.338812
-0.86198	-22.5279								-0.865743	0.338325
-0.861889	-22.5277								-0.865652	0.337937
-0.861798	-22.5278								-0.865561	0.337592
-0.861707	-22.5278								-0.86547	0.337304
-0.861616	-22.5279								-0.865379	0.337221
-0.861525	-22.5278								-0.865288	0.337379
-0.861434	-22.5278								-0.865197	0.337277
-0.861343	-22.5276								-0.865106	0.336672
-0.861252	-22.5279								-0.865016	0.336104
-0.861161	-22.5282								-0.864925	0.335899
-0.861071	-22.5287								-0.864834	0.335531
-0.86098	-22.5293								-0.864743	0.335071
-0.860889	-22.5287								-0.864652	0.33462
-0.860798	-22.5286								-0.864561	0.334388
-0.860707	-22.5293								-0.86447	0.334463
-0.860616	-22.5296								-0.864379	0.334684
-0.860525	-22.5297								-0.864288	0.334918
-0.860434	-22.5298								-0.864197	0.33456
-0.860343	-22.53								-0.864106	0.334052
-0.860252	-22.5296								-0.864015	0.333502
-0.860161	-22.5297								-0.863924	0.332995
-0.86007	-22.5299								-0.863833	0.33293
-0.859979	-22.5301								-0.863742	0.333061
-0.859888	-22.5303								-0.863651	0.333257
-0.859797	-22.5305								-0.86356	0.333383
-0.859706	-22.5308								-0.863469	0.333649
-0.859615	-22.5308								-0.863378	0.333707
-0.859525	-22.5314								-0.863287	0.333647
-0.859434	-22.532								-0.863196	0.333815
-0.859343	-22.5324								-0.863105	0.333853
-0.859252	-22.5329								-0.863014	0.33393
-0.859161	-22.5336								-0.862923	0.334053
-0.85907	-22.5345								-0.862832	0.333809
-0.858979	-22.5353								-0.862741	0.333961
-0.858888	-22.5358								-0.86265	0.334022
-0.858797	-22.536								-0.862559	0.333563
-0.858706	-22.536								-0.862468	0.333052
-0.858615	-22.5364								-0.862377	0.33286
-0.858524	-22.5364								-0.862286	0.332826
-0.858433	-22.5363								-0.862195	0.332733
-0.858342	-22.536								-0.862104	0.332084
-0.858251	-22.5355								-0.862014	0.331289
-0.85816	-22.5355								-0.861923	0.330446
-0.85807	-22.5358								-0.861832	0.329675
-0.857979	-22.5364								-0.861741	0.329314
-0.857888	-22.5366								-0.86165	0.328706
-0.857797	-22.5368								-0.861559	0.327657
-0.857706	-22.5368								-0.861468	0.326891
-0.857615	-22.5364								-0.861377	0.326497
-0.857524	-22.5366								-0.861286	0.326048
-0.857433	-22.5368								-0.861195	0.32516
-0.857342	-22.5372								-0.861104	0.324525
-0.857251	-22.5372								-0.861013	0.324068
-0.85716	-22.5373								-0.860922	0.323759
-0.857069	-22.5375								-0.860831	0.323559
-0.856978	-22.5379								-0.86074	0.323436
-0.856887	-22.5385								-0.860649	0.323303
-0.856796	-22.539								-0.860558	0.323148
-0.856705	-22.5397								-0.860467	0.323181
-0.856615	-22.5404								-0.860376	0.323516
-0.856524	-22.5401								-0.860285	0.323743
-0.856433	-22.5401								-0.860194	0.323597
-0.856342	-22.5403								-0.860103	0.323632
-0.856251	-22.5402								-0.860012	0.323348
-0.85616	-22.5402								-0.859921	0.322987
-0.856069	-22.5402								-0.85983	0.323075
-0.855978	-22.5403								-0.859739	0.323395
-0.855887	-22.54								-0.859648	0.323566
-0.855796	-22.5404								-0.859557	0.323528
-0.855705	-22.5411								-0.859466	0.323188
-0.855614	-22.5418								-0.859375	0.323201
-0.855523	-22.5416								-0.859284	0.323201
-0.855432	-22.5417								-0.859193	0.323011
-0.855341	-22.5419								-0.859102	0.322892
-0.85525	-22.5418								-0.859012	0.322526
-0.85516	-22.5425								-0.858921	0.321978
-0.855069	-22.5431								-0.85883	0.321256
-0.854978	-22.5436								-0.858739	0.320903
-0.854887	-22.5436								-0.858648	0.32023
-0.854796	-22.5434								-0.858557	0.319372
-0.854705	-22.5438								-0.858466	0.318743
-0.854614	-22.5451								-0.858375	0.317764
-0.854523	-22.5447								-0.858284	0.316816
-0.854432	-22.5445								-0.858193	0.315972
-0.854341	-22.5443								-0.858102	0.314878
-0.85425	-22.5445								-0.858011	0.314079
-0.854159	-22.5447								-0.85792	0.313561
-0.854068	-22.5447								-0.857829	0.313409
-0.853977	-22.5446								-0.857738	0.313228
-0.853886	-22.5445								-0.857647	0.313052
-0.853795	-22.5446								-0.857556	0.312832
-0.853704	-22.5445								-0.857465	0.31249
-0.853614	-22.5443								-0.857374	0.312212
-0.853523	-22.5446								-0.857283	0.31181
-0.853432	-22.5444								-0.857192	0.311381
-0.853341	-22.5439								-0.857101	0.31149
-0.85325	-22.5432								-0.85701	0.311011
-0.853159	-22.5426								-0.856919	0.310451
-0.853068	-22.5425								-0.856828	0.310001
-0.852977	-22.5424								-0.856737	0.309992
-0.852886	-22.5423								-0.856646	0.310001
-0.852795	-22.5423								-0.856555	0.309813
-0.852704	-22.5423								-0.856464	0.30917
-0.852613	-22.5422								-0.856373	0.308712
-0.852522	-22.5422								-0.856282	0.308797
-0.852431	-22.5415								-0.856191	0.309002
-0.85234	-22.541								-0.8561	0.308415
-0.85225	-22.5409								-0.856009	0.308229
-0.852159	-22.5415								-0.855919	0.308242
-0.852068	-22.5419								-0.855828	0.308367
-0.851977	-22.5422								-0.855737	0.30832
-0.851886	-22.5425								-0.855646	0.308436
-0.851795	-22.5426								-0.855555	0.308463
-0.851704	-22.5426								-0.855464	0.308217
-0.851613	-22.5426								-0.855373	0.308286
-0.851522	-22.5431								-0.855282	0.308603
-0.851431	-22.5433								-0.855191	0.30888
-0.85134	-22.5434								-0.8551	0.308644
-0.851249	-22.5434								-0.855009	0.308691
-0.851158	-22.5433								-0.854918	0.308811
-0.851067	-22.5437								-0.854827	0.30892
-0.850976	-22.5439								-0.854736	0.308796
-0.850885	-22.5436								-0.854645	0.308252
-0.850794	-22.5437								-0.854554	0.307805
-0.850704	-22.5437								-0.854463	0.30762
-0.850613	-22.5435								-0.854372	0.307434
-0.850522	-22.5431								-0.854281	0.306877
-0.850431	-22.5429								-0.85419	0.306329
-0.85034	-22.5429								-0.854099	0.306116
-0.850249	-22.543								-0.854008	0.306192
-0.850158	-22.5423								-0.853917	0.306103
-0.850067	-22.5421								-0.853826	0.305997
-0.849976	-22.5419								-0.853735	0.306238
-0.849885	-22.5416								-0.853644	0.306115
-0.849794	-22.5423								-0.853553	0.305774
-0.849703	-22.5427								-0.853462	0.305272
-0.849612	-22.5429								-0.853371	0.304801
-0.849521	-22.5428								-0.85328	0.304312
-0.84943	-22.5427								-0.853189	0.303618
-0.849339	-22.5426								-0.853099	0.302719
-0.849249	-22.5425								-0.853007	0.302444
-0.849158	-22.5417								-0.852917	0.301613
-0.849067	-22.5419								-0.852826	0.30092
-0.848976	-22.542								-0.852735	0.300652
-0.848885	-22.5417								-0.852644	0.300956
-0.848794	-22.5413								-0.852553	0.301244
-0.848703	-22.5409								-0.852462	0.30157
-0.848612	-22.5407								-0.852371	0.301991
-0.848521	-22.5412								-0.85228	0.302228
-0.84843	-22.5402								-0.852189	0.302826
-0.848339	-22.5399								-0.852098	0.303594
-0.848248	-22.5399								-0.852007	0.303981
-0.848157	-22.5401								-0.851916	0.30446
-0.848066	-22.5401								-0.851825	0.305024
-0.847975	-22.5402								-0.851734	0.305592
-0.847884	-22.5404								-0.851643	0.305557
-0.847793	-22.5408								-0.851552	0.305863
-0.847703	-22.5407								-0.851461	0.306093
-0.847612	-22.5404								-0.85137	0.305994
-0.847521	-22.54								-0.851279	0.306041
-0.84743	-22.5396								-0.851188	0.305964
-0.847339	-22.5392								-0.851097	0.305777
-0.847248	-22.5388								-0.851006	0.30548
-0.847157	-22.5388								-0.850915	0.304743
-0.847066	-22.5388								-0.850824	0.304414
-0.846975	-22.5386								-0.850733	0.304439
-0.846884	-22.5382								-0.850642	0.30436
-0.846793	-22.5383								-0.850551	0.304469
-0.846702	-22.5381								-0.85046	0.304498
-0.846611	-22.5377								-0.850369	0.304284
-0.84652	-22.5373								-0.850278	0.303623
-0.846429	-22.5374								-0.850187	0.303373
-0.846338	-22.5376								-0.850096	0.303087
-0.846248	-22.538								-0.850006	0.302223
-0.846157	-22.5385								-0.849915	0.302685
-0.846066	-22.5387								-0.849824	0.30273
-0.845975	-22.5388								-0.849733	0.302444
-0.845884	-22.539								-0.849642	0.30227
-0.845793	-22.5394								-0.849551	0.301909
-0.845702	-22.5395								-0.84946	0.301487
-0.845611	-22.5394								-0.849369	0.301062
-0.84552	-22.539								-0.849278	0.301061
-0.845429	-22.539								-0.849187	0.300895
-0.845338	-22.5386								-0.849096	0.300627
-0.845247	-22.5383								-0.849005	0.300305
-0.845156	-22.5382								-0.848914	0.300671
-0.845065	-22.5383								-0.848823	0.301002
-0.844974	-22.5381								-0.848732	0.301406
-0.844883	-22.5379								-0.848641	0.302114
-0.844792	-22.5377								-0.84855	0.302405
-0.844702	-22.538								-0.848459	0.303076
-0.844611	-22.5378								-0.848368	0.303976
-0.84452	-22.5372								-0.848277	0.303941
-0.844429	-22.5369								-0.848186	0.304094
-0.844338	-22.5371								-0.848095	0.304427
-0.844247	-22.5371								-0.848004	0.304917
-0.844156	-22.5367								-0.847913	0.305021
-0.844065	-22.5372								-0.847822	0.305066
-0.843974	-22.5379								-0.847731	0.305083
-0.843883	-22.5386								-0.84764	0.305105
-0.843792	-22.5392								-0.847549	0.305076
-0.843701	-22.5394								-0.847458	0.305185
-0.84361	-22.5392								-0.847367	0.305345
-0.843519	-22.5389								-0.847276	0.305344
-0.843428	-22.5383								-0.847185	0.305431
-0.843338	-22.5386								-0.847094	0.305532
-0.843247	-22.5387								-0.847004	0.305649
-0.843156	-22.5385								-0.846913	0.305926
-0.843065	-22.539								-0.846822	0.30598
-0.842974	-22.5394								-0.846731	0.30609
-0.842883	-22.5395								-0.84664	0.306402
-0.842792	-22.5393								-0.846549	0.306373
-0.842701	-22.5393								-0.846458	0.306225
-0.84261	-22.5392								-0.846367	0.305995
-0.842519	-22.5391								-0.846276	0.305722
-0.842428	-22.5392								-0.846185	0.305994
-0.842337	-22.539								-0.846094	0.305934
-0.842246	-22.5391								-0.846003	0.305581
-0.842155	-22.5393								-0.845912	0.30553
-0.842064	-22.5391								-0.845821	0.305216
-0.841973	-22.5387								-0.84573	0.30477
-0.841882	-22.5382								-0.845639	0.30426
-0.841792	-22.5377								-0.845548	0.304378
-0.841701	-22.5371								-0.845457	0.30368
-0.84161	-22.537								-0.845366	0.302735
-0.841519	-22.5369								-0.845275	0.302089
-0.841428	-22.5368								-0.845184	0.301195
-0.841337	-22.5366								-0.845093	0.300444
-0.841246	-22.5366								-0.845002	0.299819
-0.841155	-22.5366								-0.844911	0.299288
-0.841064	-22.5366								-0.84482	0.299003
-0.840973	-22.5367								-0.844729	0.298887
-0.840882	-22.5366								-0.844638	0.298866
-0.840791	-22.5365								-0.844547	0.298529
-0.8407	-22.537								-0.844456	0.298393
-0.840609	-22.5371								-0.844365	0.298121
-0.840518	-22.537								-0.844274	0.297525
-0.840427	-22.5369								-0.844183	0.296903
-0.840337	-22.537								-0.844092	0.297001
-0.840246	-22.5371								-0.844002	0.297338
-0.840155	-22.5372								-0.843911	0.297289
-0.840064	-22.5371								-0.84382	0.297434
-0.839973	-22.5372								-0.843729	0.29701
-0.839882	-22.5371								-0.843638	0.296178
-0.839791	-22.5369								-0.843547	0.295801
-0.8397	-22.5368								-0.843456	0.29545
-0.839609	-22.5368								-0.843365	0.295022
-0.839518	-22.5366								-0.843274	0.294455
-0.839427	-22.5364								-0.843183	0.293619
-0.839336	-22.5366								-0.843092	0.292946
-0.839245	-22.5367								-0.843001	0.29241
-0.839154	-22.5369								-0.84291	0.291988
-0.839063	-22.5372								-0.842819	0.291487
-0.838972	-22.5375								-0.842728	0.290944
-0.838881	-22.5373								-0.842637	0.290376
-0.838791	-22.537								-0.842546	0.289798
-0.8387	-22.537								-0.842455	0.28899
-0.838609	-22.5368								-0.842364	0.288403
-0.838518	-22.5366								-0.842273	0.28808
-0.838427	-22.5365								-0.842182	0.287805
-0.838336	-22.5367								-0.842091	0.287733
-0.838245	-22.5366								-0.842	0.287616
-0.838154	-22.5365								-0.841909	0.287299
-0.838063	-22.5366								-0.841818	0.287069
-0.837972	-22.5372								-0.841727	0.287277
-0.837881	-22.5374								-0.841636	0.287398
-0.83779	-22.5373								-0.841545	0.286896
-0.837699	-22.5373								-0.841454	0.286719
-0.837608	-22.5367								-0.841363	0.286206
-0.837517	-22.5366								-0.841272	0.285363
-0.837427	-22.537								-0.841181	0.284586
-0.837336	-22.5371								-0.841091	0.283994
-0.837245	-22.5375								-0.841	0.283739
-0.837154	-22.5377								-0.840909	0.283812
-0.837063	-22.5373								-0.840818	0.283519
-0.836972	-22.5372								-0.840727	0.282814
-0.836881	-22.5368								-0.840636	0.282174
-0.83679	-22.5363								-0.840545	0.281953
-0.836699	-22.5362								-0.840454	0.281595
-0.836608	-22.5359								-0.840363	0.281148
-0.836517	-22.5356								-0.840272	0.280639
-0.836426	-22.5354								-0.840181	0.280086
-0.836335	-22.5351								-0.84009	0.279873
-0.836244	-22.5352								-0.839999	0.27945
-0.836153	-22.5353								-0.839908	0.278847
-0.836062	-22.5353								-0.839817	0.278632
-0.835971	-22.5351								-0.839726	0.27782
-0.835881	-22.5351								-0.839635	0.277158
-0.83579	-22.5352								-0.839544	0.276998
-0.835699	-22.5354								-0.839453	0.27691
-0.835608	-22.5357								-0.839362	0.27665
-0.835517	-22.5358								-0.839271	0.276456
-0.835426	-22.5358								-0.83918	0.276605
-0.835335	-22.5357								-0.839089	0.276423
-0.835244	-22.5365								-0.838998	0.276438
-0.835153	-22.5368								-0.838907	0.276601
-0.835062	-22.5367								-0.838816	0.276635
-0.834971	-22.5369								-0.838725	0.276684
-0.83488	-22.5369								-0.838634	0.276693
-0.834789	-22.5368								-0.838543	0.276646
-0.834698	-22.5367								-0.838452	0.27652
-0.834607	-22.5372								-0.838361	0.275878
-0.834516	-22.5373								-0.83827	0.275111
-0.834426	-22.5372								-0.838179	0.27455
-0.834335	-22.5372								-0.838089	0.274101
-0.834244	-22.5369								-0.837998	0.273713
-0.834153	-22.5369								-0.837907	0.273217
-0.834062	-22.5369								-0.837816	0.272269
-0.833971	-22.5365								-0.837725	0.271622
-0.83388	-22.5365								-0.837634	0.270911
-0.833789	-22.5364								-0.837543	0.270157
-0.833698	-22.536								-0.837452	0.269762
-0.833607	-22.5363								-0.837361	0.269599
-0.833516	-22.5363								-0.83727	0.269476
-0.833425	-22.536								-0.837179	0.269299
-0.833334	-22.5353								-0.837088	0.268877
-0.833243	-22.5357								-0.836997	0.269207
-0.833152	-22.536								-0.836906	0.269819
-0.833061	-22.5362								-0.836815	0.270175
-0.83297	-22.536								-0.836724	0.269539
-0.83288	-22.5359								-0.836633	0.268777
-0.832789	-22.5358								-0.836542	0.268038
-0.832698	-22.5357								-0.836451	0.26751
-0.832607	-22.5362								-0.83636	0.266871
-0.832516	-22.5361								-0.836269	0.266049
-0.832425	-22.536								-0.836178	0.265086
[truncated: 42,101 more rows]

## Sheet: Figure 1C 
	Boxes indicate the cropped images shown in the main Figure 1C

## Sheet: Figure 1D
Raw Plate reader acquisition file
##BLOCKS= 2
Note:
~End
Plate:	Plate#1	1.3	PlateFormat	Endpoint	Fluorescence	FALSE	Raw	FALSE	1						1	445	1	9	96	365	Automatic	435			30	Automatic			1	8	None
	Temperature(¡C)	1	2	3	4	5	6	7	8	9	10	11	12
	21.1	145.881	147.182	140.93	198.661	216.776	206.821	181.684	193.84	201.105
		179.68	186	182.757	142.598	144.819	141.994	165.939	167.091	165.279
		190.948	198.628	202.824	155.422	154.085	144.432	131.452	144.625	129.237
		774.595	714.889	706.856	231.8	220.673	216.449	2.263	2.245	2.261
		2574.85	2313.68	2250.06	796.207	754.706	736.208	1.956	2.196	2.582
		2658.67	2487.14	2469.99	1698.47	1731.32	1674.01	2.39	2.135	1.986
		723.662	689.066	703.666	381.438	358.069	372.014	1.786	1.89	2.13
		312.519	314.753	315.084	257.179	250.581	241.739	2.226	1.811	1.923
~End
	Data rearranged and labeled
		GCase/sLIMP-2			GCase/sLIMP-2 + PMb 1 + PMb 2			blank
	F3	145.881	147.182	140.93	142.598	144.819	141.994	131.452	144.625	129.237
	F4	179.68	186	182.757	155.422	154.085	144.432
	F5	190.948	198.628	202.824	231.8	220.673	216.449
	F6	774.595	714.889	706.856	796.207	754.706	736.208
	F7	2574.85	2313.68	2250.06	1698.47	1731.32	1674.01		F3, F4, F11 were not shown due to low GCase levels + activity
	F8	2658.67	2487.14	2469.99	381.438	358.069	372.014
	F9	723.662	689.066	703.666	257.179	250.581	241.739
	F10	312.519	314.753	315.084	181.684	193.84	201.105
	F11	198.661	216.776	206.821	165.939	167.091	165.279
	Values were blank-corrected and normalized to sum of fractions = 1
		GCase/sLIMP-2			GCase/sLIMP-2 + PMb 1 + PMb 2			<-- this data is presented in Figure 1D
	F5	0.00922015	0.0104882	0.011181	0.0359658	0.0318271	0.030256
	F6	0.105585	0.0957267	0.0944004	0.245897	0.230461	0.22358
	F7	0.40282	0.359699	0.349195	0.581493	0.59371	0.572395
	F8	0.416659	0.388338	0.385506	0.0916237	0.0829316	0.0881184
	F9	0.0971752	0.0914631	0.0938737	0.0454055	0.0429514	0.0396626
	F10	0.0292924	0.0296613	0.0297159	0.0173252	0.0218466	0.0245488

## Sheet: Figure 5C, F
	Boxes indicate the cropped images shown in the main Figures 5C and F (GCase variants)

## Sheet: Figure 5D, G
	Experiment was performed three times with biological replicates. Blots labeled red were chosen as representatives for the main figure.
	Boxes indicate the cropped images shown in the main Figures 5D and G (LIMP-2 variants)

## Sheet: Figure 5E, H     
Experiment was performed three times in biological replicates. Plate reader files for each replicate can be provided upon request.
Each biological replicate was measured in three technical replicates from which the mean was taken.
medium samples (pre-Ni-NTA pulldown) were analyzed but not included in the study.
Raw data from plate reader
GCase variants n1	medium			whole-cell lysate			Ni-NTA pulldown (medium)				GCase variants n2	medium			whole-cell lysate			Ni-NTA pulldown (medium)				GCase variants n3	medium			whole-cell lysate			Ni-NTA pulldown (medium)
293F	273.9	251.088	237.833	1591.71	2024.62	2007.65	122.092	102.037	111.46		293F	219425	202133	211178	2997652	3535176	3497162	46265	48340	46482		293F	230932	223604	218770	3281222	3480310	3321196	47188	47368	46771
293F + sL2	351.324	406.408	359.891	1280.24	1360.87	1495.85	802.684	828.818	885.095		293F + sL2	278102	261705	265230	2664842	3056073	2948294	169432	175673	184045		293F + sL2	231364	230472	237772	2707986	3259667	3036867	177045	176655	168050
293F + sL2 + GC wt	53146.4	47807.1	49029.7	24457.7	27113.1	29061	147590	152994	157649		293F + sL2 + GC wt	2535382	2472833	2417165	7286097	8414391	7818891	2442895	2629207	2784314		293F + sL2 + GC wt	2494008	2460183	2587372	7430318	8226080	7854555	2261403	2256736	2318492
293F + sL2 + GC E388K	27230.4	22070.9	22871.4	14413.6	16376.9	16570.4	103255	111156	113795		293F + sL2 + GC E388K	1226003	1165250	1183834	5615603	6190723	5771385	1773585	1802519	1909843		293F + sL2 + GC E388K	1140732	1101321	1096919	6066293	6929072	6902814	1366802	1338829	1405266
293F + sL2 + GC R395C	4845.78	5158.93	4527.49	8942.33	8801.46	9262.68	11504.7	12616.7	13576.5		293F + sL2 + GC R395C	558448	538903	535002	3973718	4399130	4241781	416798	429308	455401		293F + sL2 + GC R395C	543430	536311	523802	4465166	4591556	4357785	448714	510191	452601
293F + sL2 + GC D409H	1228.67	1229.6	1462.77	2938.93	3474.49	3303.4	246.354	250.586	285.196		293F + sL2 + GC D409H	245532	241297	252887	2931480	3447978	3211071	49692	50345	49150		293F + sL2 + GC D409H	429629	419320	414360	2774868	3368225	3169333	54285	53315	55242
LIMP-2 variants n1	medium			whole-cell lysate			Ni-NTA pulldown (medium)				LIMP-2 variants n2	medium			whole-cell lysate			Ni-NTA pulldown (medium)				LIMP-2 variants n3	medium			whole-cell lysate			Ni-NTA pulldown (medium)
293F	409568	370367	411588	1789577	2241788	2161546	98768	95513	100446		293F	235752	234276	234387	3581421	3995860	3738967	43942	41765	43766		293F	3501277	326791	297787	2235283	2753735	2608325	38585	38536	41994
293F + GC wt	21119551	22740077	21930206	18712668	22066589	21863582	165803	177744	179767		293F + GC wt	8475724	8048352	7621763	21683502	22919570	21537910	559506	528259	560816		293F + GC wt	15689711	14745220	12622860	13334951	14350376	14541038	58271	60419	60827
293F + GC wt + sL2 wt	60599860	54644657	56953197	21372330	26553703	26083613	222474117	230795919	236068237		293F + GC wt + sL2 wt	7383485	6900659	7089949	21535558	21415439	22180241	17969617	17900837	17895939		293F + GC wt + sL2 wt	41022043	38725677	36039170	19059112	20060820	20491720	74970866	78435058	78791707
293F + GC wt + sL2 Y163C	20629866	23000694	23596585	15573315	18389543	18889417	5651462	6123315	6153296		293F + GC wt + sL2 Y163C	4787704	4515722	4419901	16321853	16142949	16157057	408858	370993	402798		293F + GC wt + sL2 Y163C	21669002	20124309	20125093	16135502	15270569	15983051	616860	665451	667638
293F + GC wt + sL2 H171A	13867158	14756390	16243668	11913512	14645285	14868670	11769095	13301639	13049056		293F + GC wt + sL2 H171A	3633936	3793834	3448761	13283415	13360033	12833509	606746	588274	609532		293F + GC wt + sL2 H171A	16800173	15123016	14747964	14842413	17057850	15725766	3336873	3629430	3740926
293F + GC wt + sL2 H171K	46732033	47210329	48830454	20652989	24413903	24739575	195794585	206336456	208501231		293F + GC wt + sL2 H171K	5922660	5907768	5785690	20304781	21804993	21683502	10590050	10523622	11783596		293F + GC wt + sL2 H171K	46156972	42215001	38454870	21342153	22764180	21394472	92200590	101561927	101423691
293F + GC wt + sL2 K181S	7934895	7831628	8194336	7567289	9640269	9010870	510748	538262	522255		293F + GC wt + sL2 K181S	2585924	2539938	2479645	9768226	9827991	9479784	162571	167305	165261		293F + GC wt + sL2 K181S	11323892	10170124	9378868	9981226	10954130	9865222	193087	227422	264770
293F + GC wt + sL2 F191S	11583529	12284450	14721706	10311014	12492552	11508871	673043	731665	732375		293F + GC wt + sL2 F191S	3992333	4682478	3965684	11732452	12800197	12315019	207261	207739	216778		293F + GC wt + sL2 F191S	18485951	17269087	17843423	12635401	14785195	14912564	204652	215775	245866
293F + GC wt + sL2 R192S	56638019	56328370	56411312	17767982	21883765	21515375	233770756	238277247	235634176		293F + GC wt + sL2 R192S	8218438	7877873	7529078	19645010	19479234	19343047	19572115	19186285	20258340		293F + GC wt + sL2 R192S	54688892	54451127	53292710	20936336	23485676	23247790	92748005	90691054	101772045
Each biological replicate represents the mean value of technical replicates within one measurement. Replicate 1 of GCase variants was measured on a differnt plate reader, so all replicates were internally normalized to the sum of signal for comparability
GCase variants	whole-cell lysate			Ni-NTA pulldown (medium)							LIMP-2 variants	whole-cell lysate			Ni-NTA pulldown (medium)
replicate	1	2	3	1	2	3					replicate	1	2	3	1	2	3
293F	1874.66	3343330	3.36091e+06	111.863	47029	47109					293F	2.0643e+06	3.77208e+06	2.53245e+06	98242.3	43157.7	39705
293F + sL2	1378.99	2.88974e+06	3.00151e+06	838.866	176383	173917					293F + GC wt	2.08809e+07	22046994	14075455	174438	549527	59839
293F + sL2 + GC wt	26877.3	7839793	7.83698e+06	152744	2.61881e+06	2278877					293F + GC wt + sL2 wt	24669882	2.17104e+07	1.98706e+07	2.29779e+08	17922131	7.73992e+07
293F + sL2 + GC E388K	15787	5859237	6.63273e+06	109402	1828649	1370299					293F + GC wt + sL2 Y163C	17617425	1.62073e+07	15796374	5.97602e+06	394216	649983
293F + sL2 + GC R395C	9002.16	4.20488e+06	4.4715e+06	12565.9	433836	470502					293F + GC wt + sL2 H171A	1.38092e+07	1.3159e+07	15875343	1.27066e+07	601517	3.56908e+06
293F + sL2 + GC D409H	3238.94	3196843	3104142	260.712	49729	54280.7					293F + GC wt + sL2 H171K	2.32688e+07	2.12644e+07	2.18336e+07	2.03544e+08	10965756	9.83954e+07
sum of signal	58159	2.73338e+07	2.84078e+07	275924	5.15443e+06	4.39498e+06					293F + GC wt + sL2 K181S	8739476	9.692e+06	1.02669e+07	523755	165046	228426
											293F + GC wt + sL2 F191S	11437479	12282556	1.41111e+07	712361	210593	222098
											293F + GC wt + sL2 R192S	2.0389e+07	19489097	2.25566e+07	2.35894e+08	1.96722e+07	95070368
											sum of signal	1.42877e+08	139623840	1.36918e+08	689408992	5.05242e+07	2.75634e+08
Internally normalized values
GCase variants	whole-cell lysate			Ni-NTA pulldown (medium)							LIMP-2 variants	whole-cell lysate			Ni-NTA pulldown (medium)
replicate	1	2	3	1	2	3					replicate	1	2	3	1	2	3
293F	0.0322333	0.122315	0.11831	0.000405412	0.00912399	0.0107188					293F	0.0144482	0.027016	0.0184961	0.000142502	0.000854198	0.00014405
293F + sL2	0.0237106	0.10572	0.105658	0.00304021	0.0342197	0.0395716					293F + GC wt	0.146147	0.157903	0.102802	0.000253025	0.0108765	0.000217096
293F + sL2 + GC wt	0.462134	0.286817	0.275875	0.553574	0.508069	0.518518					293F + GC wt + sL2 wt	0.172666	0.155492	0.145127	0.333299	0.354724	0.280804
293F + sL2 + GC E388K	0.271445	0.214359	0.233483	0.396494	0.354772	0.311787					293F + GC wt + sL2 Y163C	0.123305	0.116078	0.115371	0.00866833	0.00780253	0.00235814
293F + sL2 + GC R395C	0.154785	0.153834	0.157404	0.0455413	0.0841675	0.107054					293F + GC wt + sL2 H171A	0.096651	0.094246	0.115948	0.0184311	0.0119055	0.0129486
293F + sL2 + GC D409H	0.0556911	0.116956	0.109271	0.000944869	0.00964782	0.0123506					293F + GC wt + sL2 H171K	0.16286	0.152298	0.159464	0.295244	0.21704	0.356978
											293F + GC wt + sL2 K181S	0.061168	0.0694151	0.0749853	0.000759716	0.00326667	0.00082873
											293F + GC wt + sL2 F191S	0.0800515	0.0879689	0.103062	0.00103329	0.00416816	0.00080577
											293F + GC wt + sL2 R192S	0.142704	0.139583	0.164745	0.342169	0.389363	0.344915
												0.157762			0.322942
For final presentation, values were normalied to 293F + sL2 wt + GC wt =1 for each sample set. These are the values shown in the figure.
GCase variants	whole-cell lysate			Ni-NTA pulldown (medium)							LIMP-2 variants	whole-cell lysate			Ni-NTA pulldown (medium)
replicate	1	2	3	1	2	3					replicate	1	2	3	1	2	3
293F	0.0943575	0.358055	0.346331	0.000769692	0.0173223	0.0203501					293F	0.0915822	0.171246	0.11724	0.000441262	0.00264505	0.000446054
293F + sL2	0.0694088	0.309478	0.309295	0.00577196	0.0649676	0.0751284					293F + GC wt	0.926377	1.00089	0.651628	0.0007835	0.0336794	0.000672243
293F + sL2 + GC wt	1.35282	0.839606	0.807575	1.05098	0.96459	0.984427					293F + GC wt + sL2 wt	1.09447	0.985614	0.919913	1.03207	1.09841	0.869518
293F + sL2 + GC E388K	0.794609	0.627498	0.683481	0.752761	0.67355	0.591941					293F + GC wt + sL2 Y163C	0.781592	0.735782	0.731298	0.0268417	0.0241607	0.00730204
293F + sL2 + GC R395C	0.453107	0.450323	0.460774	0.0864622	0.159796	0.203247					293F + GC wt + sL2 H171A	0.612639	0.597395	0.734954	0.0570726	0.0368658	0.0400957
293F + sL2 + GC D409H	0.163026	0.342367	0.319872	0.00179387	0.0183168	0.0234481					293F + GC wt + sL2 H171K	1.03231	0.965367	1.01079	0.914232	0.67207	1.10539
	Figure 5E, left graph			Figure 5H, left graph							293F + GC wt + sL2 K181S	0.387724	0.44	0.475308	0.00235248	0.0101153	0.00256619
											293F + GC wt + sL2 F191S	0.50742	0.557606	0.653276	0.00319962	0.0129068	0.00249509
											293F + GC wt + sL2 R192S	0.904554	0.884771	1.04427	1.05953	1.20567	1.06804
												Figure 5E, right graph			Figure 5H, right graph
GCase variants statistics: Two-way ANOVA (from Graphpad Prism 8.0.1)											LIMP-2 variants statistics: Two-way ANOVA (from Graphpad Prism 8.0.1)
Within each column, compare rows (simple effects within columns)											Within each column, compare rows (simple effects within columns)
Number of families	2										Number of families	2
Number of comparisons per family	5										Number of comparisons per family	8
Alpha	0.05										Alpha	0.05
Dunnett's multiple comparisons test	Mean Diff,	95,00% CI of diff,	Significant?	Summary	Adjusted P Value						Dunnett's multiple comparisons test	Mean Diff,	95,00% CI of diff,	Significant?	Summary	Adjusted P Value
whole-cell lysate											whole-cell lysate
GC wt vs. mock	0.7338	0,4753 to 0,9922	Yes	****	<0,0001						+ GC + L2 wt vs. mock	0.8733	0,6767 to 1,070	Yes	****	<0,0001
GC wt vs. sL2 ctrl.	0.7706	0,5122 to 1,029	Yes	****	<0,0001						+ GC + L2 wt vs. GC only	0.1404	-0,05628 to 0,3370	No	ns	0.2592
GC wt vs. GC E388K	0.2981	0,03971 to 0,5566	Yes	*	0.0199						+ GC + L2 wt vs. + GC + L2 Y163C	0.2504	0,05380 to 0,4471	Yes	**	0.0073
GC wt vs. GC R395C	0.5453	0,2868 to 0,8037	Yes	****	<0,0001						+ GC + L2 wt vs. + GC + L2 H171A	0.3517	0,1550 to 0,5483	Yes	***	0.0001
GC wt vs. GC D409H	0.7249	0,4665 to 0,9833	Yes	****	<0,0001						+ GC + L2 wt vs. + GC + L2 H171K	-0.002825	-0,1995 to 0,1938	No	ns	>0,9999
											+ GC + L2 wt vs. + GC + L2 K181S	0.5657	0,3690 to 0,7623	Yes	****	<0,0001
Ni-NTA PD (Medium)											+ GC + L2 wt vs. + GC + L2 F191S	0.4272	0,2306 to 0,6239	Yes	****	<0,0001
GC wt vs. mock	0.9872	0,7288 to 1,246	Yes	****	<0,0001						+ GC + L2 wt vs. + GC + L2 R192S	0.05547	-0,1412 to 0,2521	No	ns	0.9627
GC wt vs. sL2 ctrl.	0.9514	0,6930 to 1,210	Yes	****	<0,0001
GC wt vs. GC E388K	0.3272	0,06882 to 0,5857	Yes	**	0.0098						Ni-NTA PD (Medium)
GC wt vs. GC R395C	0.8502	0,5917 to 1,109	Yes	****	<0,0001						+ GC + L2 wt vs. mock	0.9988	0,8022 to 1,195	Yes	****	<0,0001
GC wt vs. GC D409H	0.9855	0,7271 to 1,244	Yes	****	<0,0001						+ GC + L2 wt vs. GC only	0.9883	0,7916 to 1,185	Yes	****	<0,0001
											+ GC + L2 wt vs. + GC + L2 Y163C	0.9806	0,7839 to 1,177	Yes	****	<0,0001
											+ GC + L2 wt vs. + GC + L2 H171A	0.9553	0,7587 to 1,152	Yes	****	<0,0001
Test details	Mean 1	Mean 2	Mean Diff,	SE of diff,	N1	N2	q	DF			+ GC + L2 wt vs. + GC + L2 H171K	0.1028	-0,09388 to 0,2994	No	ns	0.5806
											+ GC + L2 wt vs. + GC + L2 K181S	0.995	0,7983 to 1,192	Yes	****	<0,0001
whole-cell lysate											+ GC + L2 wt vs. + GC + L2 F191S	0.9938	0,7972 to 1,190	Yes	****	<0,0001
GC wt vs. mock	1	0.2662	0.7338	0.09588	3	3	7.653	24			+ GC + L2 wt vs. + GC + L2 R192S	-0.1111	-0,3077 to 0,08556	No	ns	0.4983
GC wt vs. sL2 ctrl.	1	0.2294	0.7706	0.09588	3	3	8.038	24
GC wt vs. GC E388K	1	0.7019	0.2981	0.09588	3	3	3.11	24
GC wt vs. GC R395C	1	0.4547	0.5453	0.09588	3	3	5.687	24			Test details	Mean 1	Mean 2	Mean Diff,	SE of diff,	N1	N2	q	DF
GC wt vs. GC D409H	1	0.2751	0.7249	0.09588	3	3	7.561	24
											whole-cell lysate
Ni-NTA PD (Medium)											+ GC + L2 wt vs. mock	1	0.1267	0.8733	0.07052	3	3	12.38	36
GC wt vs. mock	1	0.01281	0.9872	0.09588	3	3	10.3	24			+ GC + L2 wt vs. GC only	1	0.8596	0.1404	0.07052	3	3	1.99	36
GC wt vs. sL2 ctrl.	1	0.04862	0.9514	0.09588	3	3	9.923	24			+ GC + L2 wt vs. + GC + L2 Y163C	1	0.7496	0.2504	0.07052	3	3	3.551	36
GC wt vs. GC E388K	1	0.6728	0.3272	0.09588	3	3	3.413	24			+ GC + L2 wt vs. + GC + L2 H171A	1	0.6483	0.3517	0.07052	3	3	4.987	36
GC wt vs. GC R395C	1	0.1498	0.8502	0.09588	3	3	8.867	24			+ GC + L2 wt vs. + GC + L2 H171K	1	1.003	-0.002825	0.07052	3	3	0.04006	36
GC wt vs. GC D409H	1	0.01452	0.9855	0.09588	3	3	10.28	24			+ GC + L2 wt vs. + GC + L2 K181S	1	0.4343	0.5657	0.07052	3	3	8.021	36
											+ GC + L2 wt vs. + GC + L2 F191S	1	0.5728	0.4272	0.07052	3	3	6.058	36
											+ GC + L2 wt vs. + GC + L2 R192S	1	0.9445	0.05547	0.07052	3	3	0.7865	36
											Ni-NTA PD (Medium)
											+ GC + L2 wt vs. mock	1	0.001177	0.9988	0.07052	3	3	14.16	36
											+ GC + L2 wt vs. GC only	1	0.01171	0.9883	0.07052	3	3	14.01	36
											+ GC + L2 wt vs. + GC + L2 Y163C	1	0.01943	0.9806	0.07052	3	3	13.9	36
											+ GC + L2 wt vs. + GC + L2 H171A	1	0.04468	0.9553	0.07052	3	3	13.55	36
											+ GC + L2 wt vs. + GC + L2 H171K	1	0.8972	0.1028	0.07052	3	3	1.457	36
											+ GC + L2 wt vs. + GC + L2 K181S	1	0.005011	0.995	0.07052	3	3	14.11	36
											+ GC + L2 wt vs. + GC + L2 F191S	1	0.006201	0.9938	0.07052	3	3	14.09	36
											+ GC + L2 wt vs. + GC + L2 R192S	1	1.111	-0.1111	0.07052	3	3	1.575	36

## Sheet: Supp. Figure 1C
ÄKTA log for GCase and Nb samples
Volume (mL)	Gcase	Nb1 100 µM	Nb6 100 µM	Gcase + Nb1	Gcase + Nb6	Gcase + Nb1 + Nb6
0	1.08967			2.25119	2.91343	2.96726
0.001	1.09251			2.25157	2.91402	2.96702
0.001	1.09552			2.25327	2.9144	2.96706
0.002	1.09982			2.25435	2.91422	2.96657
0.002	1.10558			2.25602	2.91472	2.96592
0.003	1.11194			2.25905	2.9165	2.96659
0.003	1.11914			2.26275	2.9181	2.96958
0.003	1.12961			2.26606	2.92114	2.9712
0.004	1.14229			2.27197	2.92277	2.97283
0.004	1.15871			2.2759	2.92675	2.97548
0.005	1.24262			2.34689	2.9545	2.98099
0.005	1.34586			2.44382	2.99728	2.99239
0.006	1.39508			2.47933	3.02089	3.00378
0.006	1.39492			2.4788	3.01799	3.0074
0.006	1.39475			2.47865	3.01599	3.00832
0.007	1.39457			2.47877	3.01531	3.0094
0.007	1.39426			2.47888	3.01463	3.01025
0.008	1.39362			2.47899	3.01449	3.01038
0.008	1.39296			2.47909	3.01486	3.0099
0.009	1.39218			2.47977	3.01565	3.00944
0.009	1.3913			2.48057	3.01644	3.00899
0.009	1.39035			2.48118	3.01725	3.00803
0.01	1.3894			2.48127	3.01749	3.00614
0.01	1.38846			2.48072	3.01661	3.00344
0.011	1.38713			2.48017	3.0152	3.00071
0.011	1.38285			2.47961	3.01349	2.99749
0.012	1.3779			2.47906	3.01091	2.99381
0.012	1.37305			2.47701	3.00701	2.99007
0.012	1.36837			2.47401	3.00319	2.98633
0.013	1.36398			2.47082	2.99934	2.98252
0.013	1.35964			2.46748	2.99549	2.97878
0.014	1.35526			2.46347	2.98988	2.97516
0.014	1.35088			2.45949	2.97977	2.97154
0.015	1.34275			2.4555	2.97057	2.96877
0.015	1.33268			2.4515	2.96368	2.96707
0.015	1.32249			2.44504	2.95747	2.9657
0.016	1.31336			2.43598	2.95127	2.96433
0.016	1.30716			2.42589	2.94506	2.96281
0.017	1.30074			2.41596	2.93884	2.96062
0.017	1.29424			2.40803	2.93122	2.95652
0.018	1.28743			2.40045	2.92186	2.95237
0.018	1.27593			2.39283	2.91165	2.94805
0.018	1.26034			2.38503	2.90268	2.94347
0.019	1.24368			2.37554	2.8959	2.93874
0.019	1.23165			2.36346	2.88983	2.93391
0.02	1.22222			2.35015	2.88374	2.92934
0.02	1.21291			2.34042	2.87802	2.92803
0.021	1.20355			2.33411	2.87357	2.92789
0.021	1.1948			2.32851	2.86966	2.9282
0.021	1.18668			2.32302	2.86703	2.93055
0.022	1.1785			2.31819	2.86678	2.93367
0.022	1.17685			2.31402	2.86726	2.93668
0.023	1.1774			2.30989	2.86781	2.9396
0.023	1.17805			2.308	2.86837	2.94141
0.024	1.17874			2.30806	2.86894	2.94245
0.024	1.1801			2.30823	2.86947	2.94322
0.024	1.18201			2.30838	2.86938	2.94278
0.025	1.18377			2.3072	2.86783	2.93973
0.025	1.18487			2.30414	2.86637	2.93666
0.026	1.18569			2.30113	2.86488	2.93375
0.026	1.18653			2.29726	2.86246	2.9308
0.027	1.18672			2.29279	2.85681	2.92604
0.027	1.18383			2.2884	2.85117	2.91852
0.027	1.17816			2.28384	2.84546	2.91015
0.028	1.17224			2.27846	2.83962	2.90285
0.028	1.1657			2.27204	2.83382	2.89667
0.029	1.1588			2.26618	2.82806	2.89073
0.029	1.15192			2.262	2.82095	2.88496
0.03	1.14439			2.25898	2.81155	2.87863
0.03	1.13458			2.25583	2.80211	2.87156
0.03	1.12333			2.25239	2.79469	2.86424
0.031	1.11342			2.24761	2.78915	2.85921
0.031	1.10685			2.24203	2.78371	2.85618
0.032	1.10179			2.23692	2.7783	2.85336
0.032	1.0968			2.23294	2.77258	2.85033
0.033	1.09155			2.22932	2.7666	2.84612
0.033	1.08496			2.22568	2.76047	2.84239
0.033	1.07782			2.22216	2.75705	2.83867
0.034	1.0718			2.22029	2.75472	2.83555
0.034	1.06872			2.21873	2.75247	2.83275
0.035	1.06621			2.2176	2.75024	2.82994
0.035	1.06372			2.21826	2.74913	2.82704
0.036	1.06105			2.219	2.74875	2.82283
0.036	1.05697			2.21977	2.74845	2.81737
0.036	1.05286			2.22039	2.74861	2.81177
0.037	1.04929			2.2201	2.74886	2.8068
0.037	1.04726			2.21965	2.74904	2.80226
0.038	1.04524			2.21851	2.7492	2.79776
0.038	1.04326			2.21602	2.74906	2.7933
0.039	1.04117			2.21356	2.7487	2.78953
0.039	1.03756			2.2111	2.74791	2.78636
0.039	1.03397			2.20833	2.74607	2.78323
0.04	1.03067			2.20494	2.74386	2.78159
0.04	1.0286			2.2013	2.74168	2.78111
0.041	1.02671			2.19828	2.73943	2.78079
0.041	1.02483			2.19578	2.73698	2.78051
0.042	1.02293			2.19335	2.73445	2.78058
0.042	1.02102			2.19093	2.73209	2.78142
0.042	1.01912			2.18794	2.73012	2.78218
0.043	1.01704			2.18349	2.72825	2.78221
0.043	1.01519			2.17817	2.72639	2.78179
0.044	1.015			2.17313	2.72452	2.78139
0.044	1.0148			2.1686	2.72155	2.78093
0.045	1.01459			2.16438	2.71846	2.78
0.045	1.01438			2.15998	2.71553	2.77786
0.045	1.01418			2.15517	2.71281	2.77569
0.046	1.01401			2.14975	2.71012	2.77309
0.046	1.01376			2.14384	2.70741	2.76969
0.047	1.01341			2.13857	2.70442	2.76629
0.047	1.01304			2.13539	2.69995	2.76296
0.048	1.01268			2.13392	2.69536	2.76015
0.048	1.01261			2.13245	2.69134	2.75897
0.048	1.01327			2.13106	2.68808	2.75805
0.049	1.01364			2.13059	2.68479	2.75776
0.049	1.01399			2.13135	2.68148	2.75849
0.05	1.01437			2.13215	2.67766	2.7592
0.05	1.0148			2.13304	2.67319	2.75987
0.051	1.01533			2.13397	2.66868	2.76009
0.051	1.01555			2.13486	2.66508	2.75933
0.051	1.01478			2.13578	2.66213	2.7586
0.052	1.01396			2.1349	2.65922	2.75699
0.052	1.01276			2.13313	2.65628	2.75403
0.053	1.01107			2.13118	2.65451	2.75098
0.053	1.00932			2.1276	2.65343	2.74795
0.054	1.0075			2.12359	2.65239	2.74472
0.054	1.00506			2.11963	2.65231	2.74114
0.054	1.00129			2.11567	2.65246	2.73739
0.055	0.997737	-0.247551	0.66207	2.11159	2.65263	2.73445
0.055	0.994767	-0.219023	0.668112	2.10753	2.65259	2.73237
0.056	0.992402	-0.188993	0.675463	2.10328	2.6513	2.73021
0.056	0.989981	-0.157316	0.684561	2.10162	2.64912	2.72805
0.057	0.987464	-0.12485	0.693229	2.10002	2.64643	2.72562
0.057	0.983699	-0.095351	0.700474	2.09842	2.64267	2.72233
0.057	0.978379	-0.073658	0.706566	2.09657	2.6386	2.71866
0.058	0.973129	-0.056781	0.713624	2.09346	2.63458	2.71534
0.058	0.969005	-0.041419	0.721999	2.08988	2.63105	2.71236
0.059	0.965663	-0.022604	0.730612	2.08636	2.6284	2.70947
0.059	0.96219	-0.000467	0.766919	2.08297	2.62629	2.70654
0.06	0.95871	0.022541	0.815268	2.0796	2.62446	2.70386
0.06	0.9565	0.031887	0.840078	2.07631	2.62356	2.70227
0.06	0.955194	0.031973	0.841226	2.07378	2.62362	2.70089
0.061	0.954026	0.032105	0.840925	2.07305	2.62361	2.6999
0.061	0.954905	0.032482	0.840038	2.0732	2.62359	2.69988
0.062	0.956677	0.033504	0.839045	2.07414	2.62355	2.69986
0.062	0.958579	0.034536	0.836268	2.07599	2.62331	2.69987
0.063	0.960482	0.035565	0.833052	2.07808	2.62309	2.69999
0.063	0.961042	0.036593	0.829809	2.08022	2.62191	2.70072
0.063	0.961069	0.038023	0.826597	2.08175	2.61963	2.70144
0.064	0.96099	0.039653	0.823878	2.0814	2.61749	2.70175
0.064	0.959132	0.04134	0.822147	2.08066	2.61536	2.70072
0.065	0.956902	0.042653	0.821234	2.0784	2.61313	2.6997
0.065	0.954634	0.043372	0.820626	2.07437	2.61074	2.69869
0.066	0.952386	0.044008	0.821715	2.07021	2.60839	2.69734
0.066	0.950099	0.044666	0.823634	2.06594	2.60633	2.69449
0.066	0.94777	0.045317	0.825559	2.06204	2.60456	2.69164
0.067	0.94581	0.044974	0.827473	2.05958	2.60279	2.68862
0.067	0.94488	0.04413	0.828826	2.05732	2.60103	2.68518
0.068	0.944304	0.043146	0.828015	2.0562	2.59862	2.68168
0.068	0.943727	0.041919	0.825442	2.05671	2.5957	2.67815
0.069	0.943351	0.040388	0.822648	2.05732	2.59277	2.67441
0.069	0.94319	0.038779	0.818971	2.05795	2.58998	2.66971
0.069	0.943146	0.037149	0.81409	2.05863	2.58728	2.66497
0.07	0.943146	0.035513	0.809207	2.05939	2.58459	2.66096
0.07	0.943202	0.033137	0.804368	2.06007	2.5819	2.65797
0.071	0.943272	0.029091	0.799097	2.0598	2.57943	2.65496
0.071	0.943337	0.024445	0.790629	2.05884	2.57707	2.65196
0.072	0.944007	0.020438	0.780156	2.05788	2.57472	2.65002
0.072	0.946296	0.017036	0.769702	2.05692	2.57361	2.64923
0.072	0.948969	0.013744	0.761044	2.05546	2.57221	2.64867
0.073	0.951515	0.010435	0.754386	2.05335	2.57081	2.64888
0.073	0.9539	0.008184	0.74757	2.05118	2.56926	2.64979
0.074	0.956102	0.010599	0.740863	2.04885	2.56674	2.65069
0.074	0.958213	0.014338	0.739289	2.04646	2.56386	2.65158
0.075	0.959335	0.018909	0.740374	2.04409	2.56089	2.65113
0.075	0.957524	0.025496	0.741872	2.04173	2.5577	2.64927
0.075	0.955569	0.032206	0.747511	2.03995	2.55447	2.64716
0.076	0.952563	0.038795	0.754872	2.03851	2.55126	2.64336
0.076	0.947971	0.045509	0.762267	2.03717	2.54829	2.63884
0.077	0.943492	0.045075	0.769535	2.03645	2.54615	2.6344
0.077	0.939104	0.043175	0.773506	2.03608	2.54438	2.63028
0.078	0.934358	0.039403	0.775652	2.03572	2.54326	2.62723
0.078	0.928732	0.03059	0.777683	2.03533	2.54282	2.62532
0.078	0.923319	0.022085	0.772189	2.03494	2.54252	2.62371
0.079	0.919888	0.013481	0.766393	2.03456	2.54222	2.6229
0.079	0.918318	0.00438	0.760758	2.03394	2.54176	2.62316
0.08	0.916774	-0.007194	0.755029	2.03282	2.54047	2.62409
0.08	0.915229	-0.02009	0.748367	2.03152	2.53904	2.62512
0.081	0.914407	-0.030827	0.740104	2.03021	2.53707	2.62633
0.081	0.914252	-0.035464	0.732733	2.02913	2.53415	2.62628
0.081	0.914254	-0.039521	0.728668	2.02839	2.53124	2.62422
0.082	0.915042	-0.043582	0.725756	2.02784	2.52832	2.62153
0.082	0.916094	-0.048163	0.722902	2.02729	2.52516	2.61735
0.083	0.917136	-0.05396	0.720024	2.02675	2.52115	2.6126
0.083	0.918189	-0.060416	0.715822	2.0262	2.51719	2.60791
0.084	0.91945	-0.06571	0.709907	2.02562	2.51378	2.60335
0.084	0.920851	-0.068906	0.704335	2.02487	2.51093	2.59938
0.084	0.922217	-0.071346	0.700111	2.02366	2.50807	2.5959
0.085	0.92229	-0.073773	0.696758	2.02243	2.50519	2.59311
0.085	0.922184	-0.076559	0.693473	2.02077	2.50291	2.59196
0.086	0.922032	-0.080084	0.690155	2.01881	2.50112	2.59209
0.086	0.921972	-0.083804	0.686358	2.01686	2.49945	2.5922
0.087	0.922569	-0.08649	0.682012	2.01492	2.4985	2.59231
0.087	0.923506	-0.08801	0.677682	2.01303	2.49788	2.59305
0.087	0.924389	-0.089259	0.675855	2.0112	2.49731	2.59423
0.088	0.925103	-0.090486	0.674518	2.00943	2.49676	2.59527
0.088	0.925773	-0.091468	0.673202	2.00797	2.49638	2.5954
0.089	0.92644	-0.091756	0.671835	2.0068	2.49611	2.59523
0.089	0.926779	-0.09147	0.670003	2.00562	2.49573	2.59505
0.09	0.926228	-0.091123	0.667728	2.00445	2.49466	2.59486
0.09	0.925159	-0.090393	0.66553	2.00287	2.49336	2.59429
0.09	0.923714	-0.089	0.663925	2.00097	2.49206	2.59369
0.091	0.921704	-0.087505	0.662663	1.99906	2.49073	2.5931
0.091	0.919534	-0.085889	0.661392	1.99707	2.48928	2.59159
0.092	0.91738	-0.084155	0.660126	1.99504	2.48773	2.58997
0.092	0.915243	-0.080614	0.658966	1.993	2.4861	2.58837
0.093	0.913033	-0.076566	0.657921	1.99097	2.48371	2.58673
0.093	0.912258	-0.073079	0.657058	1.99292	2.47893	2.58427
0.093	0.925693	-0.070971	0.65674	1.99222	2.47523	2.58162
0.094	0.923487	-0.068928	0.656658	1.99009	2.47213	2.58387
0.094	0.923188	-0.066832	0.656575	1.9882	2.47001	2.59467
0.095	0.922893	-0.064732	0.656525	1.98632	2.46816	2.59179
0.095	0.923535	-0.063243	0.656634	1.98445	2.46632	2.58876
0.096	0.926084	-0.06192	0.656826	1.98257	2.46448	2.58579
0.096	0.929264	-0.060727	0.656978	1.98073	2.46326	2.58321
0.096	0.932445	-0.061703	0.656993	1.97888	2.46269	2.58105
0.097	0.935643	-0.062469	0.656958	1.97724	2.46237	2.57891
0.097	0.938688	-0.063216	0.65692	1.97599	2.46206	2.57677
0.098	0.940171	-0.063872	0.657105	1.97481	2.46178	2.57458
0.098	0.94147	-0.064133	0.660173	1.97363	2.46192	2.57219
0.099	0.94224	-0.064127	0.663763	1.97232	2.46206	2.56998
0.099	0.941095	-0.06397	0.667368	1.97089	2.46221	2.56778
0.099	0.938829	-0.063192	0.670689	1.96929	2.46233	2.56571
0.1	0.936559	-0.062312	0.673954	1.96759	2.46236	2.56389
0.1	0.934299	-0.061452	0.677222	1.9659	2.46234	2.56215
0.101	0.932033	-0.060378	0.680152	1.96424	2.46218	2.56041
0.101	0.929751	-0.058682	0.679483	1.9626	2.46137	2.55867
0.102	0.927477	-0.056614	0.678749	1.96095	2.45982	2.55695
0.102	0.925195	-0.054761	0.676921	1.95931	2.45828	2.55532
0.102	0.923743	-0.053352	0.672439	1.95752	2.45653	2.55369
0.103	0.92315	-0.052132	0.668048	1.95523	2.4546	2.55175
0.103	0.922686	-0.050903	0.663805	1.95266	2.45202	2.55012
0.104	0.922222	-0.049336	0.660183	1.9501	2.44863	2.54867
0.104	0.921758	-0.046939	0.658261	1.94772	2.4452	2.54722
0.105	0.920506	-0.044051	0.656567	1.94552	2.44172	2.54578
0.105	0.918666	-0.041464	0.655071	1.94334	2.4383	2.54442
0.105	0.916581	-0.039495	0.656753	1.94114	2.43483	2.54475
0.106	0.914435	-0.037778	0.658421	1.93921	2.43133	2.54513
0.106	0.912215	-0.036091	0.660201	1.93818	2.42878	2.54555
0.107	0.909915	-0.034174	0.661994	1.93823	2.43289	2.54585
0.107	0.907624	-0.031153	0.663585	1.93867	2.43702	2.54595
0.108	0.907256	-0.027552	0.6648	1.93957	2.44163	2.54603
0.108	0.911138	-0.024494	0.666005	1.94076	2.44753	2.54633
0.108	0.917261	-0.0224	0.66659	1.94191	2.45359	2.54739
0.109	0.923925	-0.020572	0.665371	1.94325	2.45965	2.54858
0.109	0.931482	-0.018734	0.663999	1.94535	2.46536	2.5493
0.11	0.939429	-0.016855	0.66267	1.94815	2.47006	2.54869
0.11	0.947402	-0.014481	0.660888	1.95053	2.47456	2.54807
0.111	0.955298	-0.012082	0.658356	1.95156	2.477	2.54745
0.111	0.963113	-0.010063	0.655543	1.95179	2.4739	2.54646
0.111	0.97089	-0.009424	0.652998	1.95199	2.47086	2.54488
0.112	0.976167	-0.008876	0.650964	1.95217	2.46791	2.54316
0.112	0.977168	-0.00832	0.64903	1.9514	2.46503	2.54099
0.113	0.976465	-0.007786	0.646616	1.94959	2.46058	2.5382
0.113	0.975756	-0.008185	0.645304	1.9476	2.45541	2.53536
0.114	0.97453	-0.008685	0.644885	1.94476	2.45002	2.53253
0.114	0.968094	-0.009243	0.644584	1.94145	2.44527	2.52891
0.114	0.959094	-0.010281	0.644844	1.93818	2.44115	2.52434
0.115	0.950167	-0.011335	0.645748	1.93491	2.4372	2.51948
0.115	0.941544	-0.012417	0.646994	1.93058	2.43314	2.51523
0.116	0.932849	-0.013006	0.648296	1.92528	2.42887	2.51174
0.116	0.924067	-0.011373	0.649797	1.9199	2.42389	2.50834
0.117	0.91519	-0.008945	0.651638	1.91612	2.41801	2.50494
0.117	0.905332	-0.006301	0.653637	1.91297	2.41257	2.50233
0.117	0.895275	-0.002792	0.65507	1.90983	2.40906	2.50059
0.118	0.885941	0.000756	0.655692	1.90666	2.40624	2.49901
0.118	0.883053	0.004286	0.656061	1.90328	2.40344	2.49861
0.119	0.881201	0.007793	0.656437	1.89976	2.40045	2.49895
0.119	0.879346	0.011278	0.65679	1.89626	2.39656	2.49935
0.12	0.877495	0.014738	0.656875	1.8943	2.39142	2.49977
0.12	0.874574	0.01718	0.656848	1.89268	2.3864	2.5005
0.121	0.871366	0.017776	0.65658	1.89107	2.38192	2.50134
0.121	0.868191	0.01781	0.655891	1.88946	2.378	2.50213
0.121	0.866301	0.017844	0.655074	1.88861	2.3741	2.50181
0.122	0.864411	0.01834	0.65425	1.88832	2.37015	2.50079
0.122	0.8625	0.019633	0.653422	1.88803	2.36623	2.49976
0.123	0.86081	0.021261	0.653705	1.88792	2.36242	2.49869
0.123	0.86052	0.022861	0.654257	1.88788	2.3589	2.49678
0.124	0.860966	0.024481	0.654905	1.88783	2.35649	2.49381
0.124	0.861702	0.026095	0.655873	1.88783	2.35505	2.49084
0.124	0.863363	0.027668	0.656933	1.88793	2.35361	2.48721
0.125	0.865298	0.029017	0.657954	1.88803	2.35216	2.48348
0.125	0.867224	0.029962	0.658944	1.88792	2.35071	2.47975
0.126	0.869016	0.030826	0.657668	1.88708	2.34926	2.47605
0.126	0.870323	0.031017	0.65587	1.88584	2.34778	2.47268
0.127	0.871184	0.030366	0.654005	1.88461	2.34618	2.46972
0.127	0.871446	0.029627	0.650759	1.88307	2.34449	2.46696
0.127	0.870475	0.028893	0.647531	1.88046	2.3428	2.46511
0.128	0.869002	0.027506	0.644265	1.87717	2.34111	2.4641
0.128	0.867518	0.024424	0.641117	1.87387	2.33932	2.46307
0.129	0.86595	0.021204	0.639292	1.87047	2.33709	2.46268
0.129	0.862417	0.018326	0.638036	1.86698	2.3348	2.46193
0.13	0.857532	0.015947	0.63697	1.86346	2.33249	2.46067
0.13	0.852819	0.013572	0.638302	1.85981	2.33017	2.45932
0.13	0.848674	0.011223	0.639836	1.85585	2.32786	2.45766
0.131	0.844762	0.009643	0.641395	1.85183	2.32556	2.45574
0.131	0.840908	0.009985	0.643069	1.84832	2.32264	2.45387
0.132	0.837063	0.010479	0.645664	1.84586	2.31915	2.45201
0.132	0.833211	0.01191	0.648819	1.84382	2.31557	2.45012
0.133	0.829342	0.014636	0.651564	1.84177	2.31224	2.4484
0.133	0.82569	0.017383	0.653014	1.84035	2.30925	2.44616
0.133	0.824846	0.020292	0.653962	1.84047	2.30631	2.44397
0.134	0.824471	0.024169	0.654964	1.8408	2.30336	2.44208
0.134	0.824095	0.029517	0.655947	1.84133	2.30023	2.44062
0.135	0.82372	0.034599	0.656801	1.84235	2.29665	2.43917
0.135	0.824457	0.038457	0.657564	1.8434	2.29309	2.43774
0.136	0.825406	0.041092	0.658003	1.84446	2.29032	2.43633
0.136	0.826372	0.043734	0.657701	1.84556	2.28803	2.4349
0.136	0.827297	0.046357	0.657097	1.84826	2.28572	2.43347
0.137	0.828201	0.050365	0.656486	1.85089	2.28344	2.43191
0.137	0.828995	0.055398	0.655461	1.85282	2.28146	2.43019
0.138	0.829824	0.060196	0.653211	1.85318	2.28009	2.42847
0.138	0.831178	0.063014	0.650245	1.85353	2.27877	2.42675
0.139	0.832707	0.065268	0.647346	1.85386	2.2777	2.42501
0.139	0.834084	0.067414	0.644573	1.85397	2.27695	2.4232
0.139	0.834408	0.069403	0.641816	1.85333	2.27618	2.42138
0.14	0.834628	0.070038	0.639013	1.85241	2.27549	2.41957
0.14	0.834845	0.070111	0.636624	1.85099	2.27565	2.41776
0.141	0.83506	0.070106	0.635592	1.84831	2.27699	2.41595
0.141	0.835247	0.069348	0.635253	1.84568	2.2782	2.41414
0.142	0.835571	0.06737	0.635511	1.84303	2.27892	2.41312
0.142	0.835761	0.065425	0.637045	1.84017	2.27923	2.41256
0.142	0.835521	0.063401	0.639146	1.83657	2.27959	2.41214
0.143	0.835127	0.061131	0.641187	1.8325	2.27994	2.41175
0.143	0.834733	0.058263	0.643233	1.82891	2.27998	2.4114
0.144	0.834551	0.055162	0.645259	1.82595	2.27971	2.41105
0.144	0.835004	0.053268	0.647361	1.82319	2.27926	2.41071
0.145	0.835852	0.052678	0.648977	1.8204	2.27754	2.40993
0.145	0.836708	0.056444	0.648824	1.81784	2.2752	2.40828
0.145	0.837544	0.070204	0.661945	1.81613	2.27285	2.40629
0.146	0.838314	0.069719	0.662909	1.81478	2.27049	2.40336
0.146	0.839019	0.068507	0.663984	1.8138	2.26668	2.40006
0.147	0.839682	0.067112	0.665389	1.81359	2.26184	2.39668
0.147	0.839867	0.065717	0.666779	1.81362	2.25691	2.39331
0.148	0.838996	0.064348	0.668165	1.81364	2.25244	2.39027
0.148	0.837959	0.063168	0.669337	1.81364	2.2482	2.38788
0.148	0.836619	0.062194	0.669951	1.81218	2.24394	2.38569
0.149	0.83483	0.061229	0.670089	1.81047	2.23962	2.38412
0.149	0.832694	0.060851	0.670153	1.80852	2.23461	2.38343
0.15	0.83044	0.061043	0.669543	1.80602	2.229	2.38289
0.15	0.827958	0.061476	0.667911	1.80311	2.22359	2.38292
0.151	0.826168	0.061907	0.666267	1.80014	2.21992	2.38301
0.151	0.825473	0.062251	0.664631	1.79718	2.21694	2.38348
0.151	0.825078	0.062169	0.662718	1.7943	2.21396	2.38409
0.152	0.825689	0.061106	0.659741	1.79184	2.21102	2.38425
0.152	0.826964	0.060045	0.656061	1.7895	2.20832	2.38361
0.153	0.828236	0.058807	0.652519	1.78709	2.20585	2.38295
0.153	0.829524	0.057378	0.649404	1.78627	2.20353	2.38228
0.154	0.83024	0.055885	0.646951	1.78571	2.20192	2.38161
0.154	0.830156	0.054393	0.644525	1.78509	2.20125	2.37873
0.154	0.830088	0.052828	0.642055	1.78492	2.20058	2.37517
0.155	0.829163	0.050951	0.639661	1.78473	2.1999	2.37151
0.155	0.827409	0.048356	0.637748	1.78455	2.19923	2.36752
0.156	0.825628	0.045738	0.636079	1.78426	2.19859	2.36354
0.156	0.823815	0.04347	0.634576	1.78353	2.1979	2.35955
0.157	0.821832	0.042103	0.633416	1.78262	2.19697	2.3556
0.157	0.81966	0.040829	0.63365	1.78172	2.19588	2.35223
0.157	0.817466	0.039507	0.633935	1.7808	2.19479	2.34899
0.158	0.816145	0.038172	0.634333	1.77981	2.19378	2.34633
0.158	0.815403	0.041305	0.634727	1.77877	2.19294	2.34533
0.159	0.814667	0.044463	0.635797	1.77724	2.19251	2.34434
0.159	0.813931	0.047867	0.63787	1.77569	2.19206	2.34338
0.16	0.812801	0.052346	0.640335	1.77413	2.19161	2.34217
0.16	0.811376	0.056929	0.64269	1.77256	2.19116	2.34035
0.16	0.809912	0.061597	0.644653	1.7708	2.19076	2.33826
0.161	0.808736	0.065801	0.64658	1.76791	2.19036	2.33591
0.161	0.807668	0.068361	0.648423	1.7638	2.19048	2.33315
0.162	0.806591	0.070744	0.649989	1.75974	2.19077	2.33027
0.162	0.805533	0.071954	0.651235	1.75575	2.19096	2.32736
0.163	0.804783	0.069793	0.65242	1.75179	2.1902	2.32493
0.163	0.8041	0.067642	0.652541	1.7478	2.18927	2.32397
0.163	0.803453	0.065525	0.651835	1.74381	2.18834	2.3233
0.164	0.803317	0.063859	0.650986	1.74121	2.18741	2.32305
0.164	0.803385	0.063045	0.650137	1.73975	2.18626	2.32335
0.165	0.803444	0.062591	0.649143	1.73858	2.18507	2.32384
0.165	0.803507	0.063128	0.647922	1.73887	2.18384	2.32432
0.166	0.804314	0.064742	0.646597	1.73999	2.18197	2.32473
0.166	0.80598	0.066414	0.645462	1.74105	2.18004	2.32495
0.166	0.807682	0.068064	0.644458	1.74212	2.1781	2.32509
0.167	0.808994	0.069048	0.643513	1.74454	2.17617	2.32452
0.167	0.810231	0.069039	0.642575	1.74834	2.17375	2.32255
0.168	0.811439	0.068754	0.641367	1.7523	2.17079	2.32047
0.168	0.812575	0.067626	0.639025	1.75434	2.16751	2.3184
0.169	0.813159	0.065753	0.636511	1.75576	2.16419	2.31621
0.169	0.812846	0.063856	0.63418	1.75716	2.16085	2.31169
0.169	0.812332	0.061938	0.632031	1.75857	2.15739	2.30719
0.17	0.810992	0.060563	0.629879	1.75755	2.15387	2.30271
0.17	0.809078	0.060112	0.627707	1.75486	2.15056	2.2984
0.171	0.807195	0.059755	0.625501	1.75201	2.14755	2.2941
0.171	0.805277	0.060433	0.621029	1.74735	2.14525	2.28977
0.172	0.802711	0.061961	0.616523	1.74172	2.14351	2.28637
0.172	0.79918	0.063441	0.612432	1.73604	2.14251	2.28381
0.172	0.795876	0.064862	0.609549	1.73032	2.14176	2.28132
0.173	0.793352	0.065685	0.606689	1.7253	2.14102	2.27942
0.173	0.791413	0.065587	0.603822	1.72075	2.14058	2.27942
0.174	0.789467	0.065247	0.601324	1.71661	2.14073	2.27941
0.174	0.787457	0.064149	0.600448	1.71525	2.14102	2.27938
0.175	0.786295	0.062564	0.599639	1.715	2.14114	2.27995
0.175	0.785901	0.060974	0.599547	1.71474	2.14109	2.28194
0.175	0.785574	0.059364	0.601116	1.71459	2.14044	2.28431
0.176	0.786105	0.059118	0.602687	1.71496	2.13978	2.28565
0.176	0.787189	0.05988	0.604304	1.71579	2.13887	2.28631
0.177	0.788281	0.060856	0.606271	1.71636	2.13742	2.28685
0.177	0.789393	0.062843	0.608795	1.71629	2.1359	2.28736
0.178	0.790989	0.065175	0.611417	1.71589	2.13403	2.28724
0.178	0.792835	0.067514	0.613018	1.7155	2.13157	2.28606
0.178	0.794677	0.069869	0.613625	1.71505	2.12901	2.28451
0.179	0.795308	0.06976	0.614259	1.71432	2.12644	2.28178
0.179	0.795563	0.068919	0.614898	1.71337	2.12367	2.27804
0.18	0.79582	0.068065	0.615008	1.71219	2.12011	2.27413
0.18	0.79624	0.064921	0.614599	1.71047	2.11658	2.27081
0.181	0.795333	0.061699	0.61408	1.70847	2.11326	2.26769
0.181	0.793882	0.05845	0.61298	1.70646	2.11054	2.26489
0.181	0.792379	0.05518	0.611465	1.7042	2.10778	2.26216
0.182	0.790282	0.051683	0.609887	1.7008	2.10503	2.26047
0.182	0.788036	0.048212	0.608313	1.6969	2.10246	2.25976
0.183	0.785763	0.04525	0.607467	1.69315	2.10076	2.25916
0.183	0.783467	0.044657	0.607227	1.68972	2.09908	2.25854
0.184	0.781016	0.044315	0.607031	1.68641	2.09769	2.25759
0.184	0.778516	0.043973	0.607608	1.68307	2.09703	2.25611
0.184	0.776378	0.043941	0.608561	1.68029	2.09637	2.25406
0.185	0.775297	0.044853	0.609532	1.67804	2.0957	2.25181
0.185	0.774598	0.046266	0.610434	1.67586	2.09528	2.24936
0.186	0.773903	0.047806	0.610875	1.67404	2.09558	2.24682
0.186	0.773661	0.049549	0.610609	1.6737	2.09587	2.24426
0.187	0.774651	0.051317	0.610164	1.67342	2.0958	2.24169
0.187	0.776455	0.053084	0.608925	1.67314	2.0951	2.23912
0.187	0.778367	0.054773	0.607268	1.67293	2.09439	2.23648
0.188	0.780498	0.056278	0.605619	1.6736	2.09366	2.23374
0.188	0.782734	0.057687	0.603939	1.67428	2.09323	2.23131
0.189	0.784919	0.058467	0.602016	1.67434	2.09244	2.22998
0.189	0.786845	0.058376	0.599818	1.67389	2.09162	2.22865
0.19	0.788111	0.058007	0.597769	1.67345	2.09022	2.22741
0.19	0.789051	0.057636	0.596375	1.673	2.08839	2.22695
0.19	0.789354	0.057611	0.59538	1.67226	2.08657	2.22719
0.191	0.788221	0.058941	0.594389	1.67071	2.08474	2.22745
0.191	0.786599	0.060651	0.59341	1.66899	2.08298	2.22781
0.192	0.785017	0.062377	0.593106	1.66692	2.08128	2.22825
0.192	0.783205	0.064245	0.593278	1.66421	2.0796	2.22869
0.193	0.780391	0.06631	0.593538	1.66151	2.07783	2.22911
0.193	0.777079	0.068391	0.594192	1.65883	2.07627	2.22861
0.193	0.774126	0.07043	0.594922	1.6563	2.07472	2.22781
0.194	0.772016	0.07232	0.595641	1.65403	2.07316	2.22689
0.194	0.770032	0.073106	0.596364	1.65185	2.0712	2.22517
0.195	0.768008	0.07371	0.598236	1.65014	2.0687	2.22273
0.195	0.765936	0.074049	0.600392	1.64908	2.06616	2.22028
0.196	0.76362	0.073062	0.602468	1.64815	2.0635	2.21783
0.196	0.761331	0.07135	0.603572	1.64722	2.0608	2.21514
0.196	0.759398	0.069622	0.604489	1.64672	2.05812	2.21227
0.197	0.758535	0.06794	0.605434	1.64698	2.05542	2.20935
0.197	0.757857	0.067139	0.60614	1.64756	2.05276	2.20747
0.198	0.757181	0.06657	0.6053	1.64792	2.05016	2.20579
0.198	0.756806	0.066126	0.604113	1.64805	2.04768	2.20412
0.199	0.757512	0.066768	0.602628	1.64814	2.04572	2.20246
0.199	0.758155	0.067814	0.600206	1.64823	2.04413	2.2011
0.199	0.758775	0.068865	0.597685	1.648	2.04253	2.19993
0.2	0.759547	0.069907	0.595148	1.6469	2.0409	2.1988
0.2	0.760367	0.069713	0.59326	1.64553	2.03909	2.19801
0.201	0.761232	0.068622	0.59309	1.64358	2.03708	2.19734
0.201	0.762092	0.067379	0.593493	1.64087	2.03507	2.19668
0.202	0.762987	0.065352	0.594599	1.63851	2.033	2.19542
0.202	0.76395	0.063045	0.596883	1.63624	2.03089	2.19402
0.202	0.764989	0.060738	0.599407	1.63433	2.02878	2.19249
0.203	0.765858	0.058453	0.60192	1.6334	2.02654	2.19094
0.203	0.765684	0.057818	0.603564	1.63322	2.02371	2.18904
0.204	0.765516	0.058301	0.603808	1.63316	2.02054	2.18698
0.204	0.765337	0.058966	0.603546	1.63348	2.01746	2.18493
0.205	0.76476	0.061212	0.60201	1.63454	2.01462	2.18285
0.205	0.763869	0.0641	0.599116	1.6356	2.01187	2.18059
0.205	0.762936	0.06703	0.595913	1.63672	2.00968	2.17813
0.206	0.761904	0.069985	0.592699	1.63738	2.00748	2.17629
0.206	0.760786	0.07177	0.589316	1.63695	2.00584	2.17458
0.207	0.759651	0.072538	0.585755	1.63585	2.00444	2.17298
0.207	0.758516	0.073249	0.582288	1.63438	2.00323	2.17138
0.208	0.757742	0.072048	0.58012	1.63114	2.00278	2.16967
0.208	0.757386	0.069918	0.579015	1.62769	2.00246	2.1675
0.208	0.757151	0.067643	0.578266	1.6243	2.00213	2.16491
0.209	0.757307	0.06535	0.57751	1.62092	2.00181	2.16241
0.209	0.757783	0.064179	0.576889	1.61688	2.00094	2.16015
0.21	0.75833	0.06406	0.576274	1.61265	1.99926	2.15802
0.21	0.75869	0.06395	0.575672	1.60857	1.99757	2.15529
0.211	0.758413	0.0652	0.575071	1.60597	1.99518	2.15258
0.211	0.756931	0.067368	0.574601	1.60374	1.99268	2.14998
0.211	0.755142	0.069493	0.574279	1.60154	1.99019	2.14744
0.212	0.752917	0.071591	0.574005	1.59932	1.9877	2.14512
0.212	0.750304	0.07354	0.573732	1.59888	1.98501	2.1434
0.213	0.747644	0.07531	0.573511	1.5991	1.98219	2.14183
0.213	0.744971	0.076982	0.573438	1.59934	1.97944	2.14027
0.214	0.742273	0.077564	0.573254	1.60035	1.97721	2.13872
0.214	0.739497	0.07723	0.573059	1.60145	1.97519	2.13764
0.214	0.736927	0.076908	0.572855	1.60298	1.97316	2.13725
0.215	0.735196	0.0766	0.572647	1.60447	1.97111	2.13679
0.215	0.734726	0.076449	0.572439	1.60322	1.96887	2.13613
0.216	0.734293	0.076601	0.572256	1.60127	1.96653	2.13548
0.216	0.733859	0.076788	0.57229	1.5992	1.96425	2.13484
0.217	0.733417	0.077119	0.572456	1.59494	1.96215	2.13414
0.217	0.732832	0.077591	0.572597	1.59049	1.96014	2.13254
0.217	0.732247	0.078063	0.572615	1.58606	1.95813	2.13085
0.218	0.731671	0.078536	0.572562	1.58189	1.9564	2.12906
0.218	0.731145	0.078488	0.5725	1.57909	1.95548	2.12684
0.219	0.730622	0.077119	0.57244	1.57638	1.95518	2.124
0.219	0.730098	0.075744	0.572287	1.57414	1.95479	2.12114
0.22	0.729722	0.074189	0.572079	1.57432	1.95454	2.11857
0.22	0.730023	0.072413	0.571845	1.57511	1.95447	2.11653
0.22	0.730391	0.070632	0.571375	1.57591	1.95444	2.11458
0.221	0.730808	0.068782	0.570783	1.5765	1.95438	2.11311
0.221	0.731334	0.067804	0.57019	1.57649	1.95436	2.11217
0.222	0.731849	0.068051	0.569598	1.57621	1.95453	2.1113
0.222	0.732357	0.068499	0.569482	1.57547	1.95499	2.11041
0.223	0.732701	0.069937	0.569654	1.57346	1.95553	2.10918
0.223	0.732621	0.072131	0.569869	1.57103	1.95531	2.10825
0.223	0.732348	0.07438	0.570185	1.56862	1.9542	2.10726
0.224	0.731694	0.076727	0.570555	1.56595	1.95308	2.10573
0.224	0.73059	0.078621	0.570952	1.56267	1.95194	2.10387
0.225	0.729443	0.080072	0.571359	1.55903	1.95058	2.10198
0.225	0.728281	0.081385	0.570997	1.55564	1.94897	2.10012
0.226	0.727263	0.081427	0.569646	1.55277	1.94731	2.09834
0.226	0.726552	0.080647	0.568124	1.55011	1.94542	2.09663
0.226	0.725969	0.079714	0.566155	1.54746	1.9433	2.09491
0.227	0.725711	0.07877	0.563852	1.54516	1.94174	2.09357
0.227	0.725817	0.078735	0.56139	1.54362	1.94018	2.0919
0.228	0.726028	0.079466	0.558914	1.54239	1.93841	2.09026
0.228	0.726243	0.080303	0.556577	1.54161	1.93631	2.08863
0.229	0.726266	0.081678	0.554391	1.54144	1.93415	2.08736
0.229	0.72589	0.083399	0.552197	1.54145	1.93217	2.08658
0.229	0.725434	0.085215	0.550744	1.54144	1.93045	2.08582
0.23	0.724734	0.087	0.550295	1.54155	1.92874	2.08502
0.23	0.723745	0.088653	0.550012	1.542	1.92701	2.08417
0.231	0.722705	0.090206	0.549727	1.54256	1.92462	2.0833
0.231	0.721643	0.091789	0.549407	1.5426	1.92094	2.08243
0.232	0.720403	0.092392	0.549013	1.54223	1.91707	2.08216
0.232	0.719165	0.092258	0.548613	1.54178	1.91346	2.0819
0.232	0.71794	0.092112	0.548158	1.54134	1.91006	2.08159
0.233	0.717002	0.091934	0.54761	1.5411	1.9067	2.08087
0.233	0.716439	0.091259	0.547058	1.54171	1.90339	2.07971
0.234	0.715876	0.089855	0.546507	1.54229	1.90141	2.07854
0.234	0.715359	0.088422	0.545991	1.54269	1.90144	2.07745
0.235	0.715501	0.087039	0.545617	1.54276	1.90205	2.07686
0.235	0.717056	0.085751	0.545401	1.54283	1.90352	2.07704
0.235	0.718607	0.08448	0.545222	1.54292	1.90562	2.07721
0.236	0.720377	0.083271	0.545118	1.54216	1.90779	2.07679
0.236	0.722162	0.082348	0.545011	1.53992	1.91003	2.07635
0.237	0.723942	0.081869	0.544904	1.53764	1.91142	2.07591
0.237	0.725685	0.08154	0.544935	1.53496	1.91025	2.07546
0.238	0.726791	0.081818	0.546722	1.53173	1.90859	2.07411
0.238	0.7272	0.082621	0.548475	1.52849	1.90524	2.0717
0.238	0.727508	0.083432	0.550155	1.52525	1.89996	2.06928
0.239	0.726555	0.084118	0.551664	1.52246	1.89431	2.06666
0.239	0.724821	0.083926	0.553007	1.52035	1.88868	2.06317
0.24	0.723138	0.082815	0.554359	1.51839	1.88308	2.0596
0.24	0.721487	0.08158	0.55542	1.51744	1.88007	2.05666
0.241	0.719781	0.079898	0.555389	1.5173	1.87713	2.05376
0.241	0.71799	0.077921	0.555244	1.51718	1.8754	2.05042
0.241	0.716122	0.075977	0.55449	1.51709	1.8764	2.04644
0.242	0.715086	0.074099	0.552541	1.51636	1.87738	2.04208
0.242	0.714567	0.072853	0.550603	1.51429	1.87839	2.03815
0.243	0.714054	0.071965	0.548622	1.51179	1.87921	2.03556
0.243	0.713544	0.071303	0.546814	1.5086	1.87909	2.033
0.244	0.713402	0.071258	0.545438	1.50492	1.87891	2.03051
0.244	0.713564	0.072075	0.54421	1.50113	1.87824	2.02892
0.244	0.713796	0.072915	0.543608	1.49734	1.87547	2.02764
0.245	0.714114	0.07374	0.543813	1.49523	1.87271	2.02661
0.245	0.714485	0.074557	0.544115	1.49753	1.86998	2.02611
0.246	0.714851	0.075186	0.544427	1.50055	1.86756	2.02627
0.246	0.715222	0.075829	0.544848	1.50452	1.8661	2.02659
0.247	0.714855	0.076452	0.545404	1.50999	1.86499	2.0269
0.247	0.713764	0.076244	0.545989	1.51565	1.86424	2.02655
0.247	0.712541	0.075936	0.546289	1.52131	1.86422	2.02528
0.248	0.710889	0.075649	0.546398	1.52627	1.86427	2.02368
0.248	0.708961	0.075851	0.546417	1.52911	1.8643	2.02126
0.249	0.706798	0.0777	0.546435	1.53191	1.86366	2.0184
0.249	0.70463	0.079719	0.546136	1.53246	1.86186	2.0153
0.25	0.702879	0.081821	0.545339	1.52839	1.85957	2.0122
0.25	0.701835	0.084174	0.544368	1.52435	1.85654	2.00845
0.25	0.700835	0.08653	0.543271	1.52027	1.85269	2.00375
0.251	0.700773	0.088879	0.542018	1.51544	1.84883	1.99886
0.251	0.701369	0.091329	0.540728	1.50816	1.84496	1.99476
0.252	0.701951	0.094217	0.539432	1.50105	1.84116	1.99151
0.252	0.702466	0.097366	0.538147	1.49499	1.83761	1.98843
0.253	0.702758	0.10003	0.537114	1.49047	1.83466	1.98537
0.253	0.702898	0.100998	0.536153	1.48641	1.83293	1.98239
0.253	0.702974	0.101794	0.535579	1.48232	1.83224	1.98101
0.254	0.702881	0.102584	0.535515	1.47871	1.83163	1.97984
0.254	0.702374	0.103044	0.535551	1.47594	1.83102	1.97953
0.255	0.701474	0.102792	0.535596	1.47341	1.83095	1.98021
0.255	0.700583	0.102245	0.535481	1.4722	1.83221	1.98087
0.256	0.699686	0.101422	0.534942	1.47247	1.83351	1.98151
0.256	0.698916	0.100209	0.534338	1.47269	1.83461	1.98192
0.256	0.699583	0.098876	0.533564	1.4729	1.8354	1.98111
0.257	0.700609	0.097531	0.532487	1.47319	1.83563	1.98026
0.257	0.701862	0.095617	0.531378	1.47289	1.83584	1.97914
0.258	0.703546	0.092477	0.530279	1.4725	1.8353	1.9765
0.258	0.705132	0.088887	0.529185	1.4721	1.83284	1.97386
0.259	0.706626	0.08585	0.528076	1.47123	1.83026	1.97117
0.259	0.708051	0.083433	0.527008	1.46973	1.82696	1.96901
0.259	0.709065	0.081182	0.526151	1.46813	1.82274	1.96959
0.26	0.710111	0.078936	0.525675	1.46652	1.81847	1.97023
0.26	0.710927	0.077474	0.525213	1.46447	1.81416	1.97132
0.261	0.710078	0.078061	0.524899	1.46211	1.80998	1.97342
0.261	0.709233	0.078867	0.524584	1.45974	1.8063	1.97556
0.262	0.708403	0.080566	0.524988	1.45756	1.80294	1.97716
0.262	0.707471	0.083641	0.526538	1.45544	1.8008	1.97821
0.262	0.70545	0.086657	0.528484	1.45331	1.79991	1.9781
0.263	0.703313	0.089726	0.53064	1.45117	1.79903	1.97757
0.263	0.701266	0.092688	0.533034	1.45029	1.79817	1.97589
0.264	0.699597	0.095365	0.535502	1.45057	1.79762	1.9721
0.264	0.69794	0.097754	0.537873	1.45103	1.79752	1.96831
0.265	0.696285	0.098822	0.538942	1.45192	1.79754	1.96454
0.265	0.694404	0.098358	0.538557	1.45308	1.7972	1.96053
0.265	0.691763	0.097888	0.537874	1.45435	1.79656	1.95595
0.266	0.688754	0.097415	0.536067	1.45567	1.79589	1.95101
0.266	0.686121	0.096981	0.533169	1.45704	1.79521	1.94673
0.267	0.684332	0.096602	0.530039	1.45845	1.79424	1.94345
0.267	0.682645	0.096278	0.526912	1.45984	1.79289	1.94046
0.268	0.680963	0.096198	0.523599	1.45971	1.79143	1.9375
0.268	0.679331	0.096291	0.520051	1.45848	1.78949	1.93509
0.268	0.677814	0.096385	0.516432	1.45723	1.78718	1.93376
0.269	0.676347	0.09648	0.513903	1.45598	1.78483	1.93284
0.269	0.675346	0.096167	0.512622	1.45456	1.78248	1.93241
0.27	0.675013	0.095699	0.511641	1.45261	1.77987	1.93265
0.27	0.674702	0.095232	0.510665	1.45065	1.77694	1.9336
0.271	0.674393	0.094686	0.509071	1.44865	1.77399	1.93446
0.271	0.674336	0.094114	0.506612	1.44663	1.77152	1.93538
0.271	0.674878	0.09354	0.50398	1.4446	1.7694	1.93657
0.272	0.675696	0.092966	0.501631	1.44255	1.76732	1.93789
0.272	0.676435	0.092108	0.499511	1.4401	1.76527	1.9384
0.273	0.677067	0.091183	0.497412	1.43668	1.76303	1.93763
0.273	0.677686	0.090324	0.49528	1.43333	1.76032	1.93687
0.274	0.678304	0.089944	0.493721	1.43021	1.7573	1.93609
0.274	0.678661	0.089548	0.493521	1.42748	1.75439	1.93497
0.274	0.678492	0.089168	0.493377	1.42477	1.75173	1.93128
0.275	0.678076	0.088769	0.494096	1.42205	1.74926	1.92757
0.275	0.677325	0.088311	0.495628	1.41914	1.74671	1.9237
0.276	0.675907	0.087824	0.497138	1.41575	1.74399	1.91964
0.276	0.674333	0.087453	0.498657	1.4124	1.74039	1.9156
0.277	0.672783	0.087281	0.500472	1.40961	1.7355	1.91158
0.277	0.671256	0.087164	0.503	1.40761	1.73098	1.90774
0.277	0.67015	0.087049	0.505416	1.40562	1.72717	1.90432
0.278	0.669173	0.087258	0.507165	1.40363	1.7238	1.90093
0.278	0.668522	0.087978	0.50789	1.4017	1.72043	1.89861
0.279	0.668717	0.088868	0.508616	1.39985	1.71714	1.89816
0.279	0.668953	0.089829	0.509402	1.39799	1.71496	1.8977
0.28	0.669179	0.090842	0.510942	1.39654	1.71403	1.89725
0.28	0.669411	0.091853	0.513618	1.39538	1.71329	1.89615
0.28	0.669867	0.092842	0.516191	1.39422	1.71351	1.89422
0.281	0.670413	0.093965	0.51823	1.39306	1.71442	1.89215
0.281	0.6709	0.095441	0.519835	1.39188	1.71532	1.88973
0.282	0.670867	0.096935	0.521432	1.39068	1.71625	1.88707
0.282	0.670776	0.097895	0.522906	1.38948	1.71676	1.88436
0.283	0.670678	0.098377	0.521307	1.38818	1.71686	1.8816
0.283	0.670847	0.09885	0.517806	1.38685	1.71678	1.87943
0.283	0.672486	0.099346	0.51422	1.38552	1.71521	1.87857
0.284	0.674639	0.100132	0.509374	1.38418	1.71277	1.87799
0.284	0.67668	0.101716	0.504026	1.38372	1.71032	1.87835
0.285	0.678474	0.103262	0.498636	1.38407	1.70787	1.87931
0.285	0.680169	0.104571	0.49318	1.38454	1.7062	1.88039
0.286	0.681886	0.105636	0.490361	1.38499	1.70499	1.88145
0.286	0.683269	0.106697	0.488387	1.3854	1.70381	1.88175
0.286	0.683669	0.10777	0.486439	1.38584	1.70332	1.88112
0.287	0.683566	0.109259	0.48918	1.38628	1.70359	1.88045
0.287	0.682405	0.111387	0.492181	1.38494	1.70383	1.87821
0.288	0.680254	0.113502	0.495235	1.38193	1.70407	1.87479
0.288	0.677862	0.115059	0.498338	1.37878	1.70446	1.87141
0.289	0.675445	0.116141	0.501432	1.37466	1.70494	1.86811
0.289	0.673386	0.117229	0.504572	1.3699	1.70543	1.86591
0.289	0.672099	0.118319	0.506983	1.36513	1.7049	1.86558
0.29	0.671057	0.118371	0.506861	1.36043	1.7041	1.86544
0.29	0.670744	0.117499	0.50648	1.35634	1.7033	1.86618
0.291	0.67138	0.116472	0.506103	1.35281	1.70249	1.86756
0.291	0.672225	0.114743	0.505526	1.34995	1.70125	1.86884
0.292	0.673258	0.112649	0.504385	1.34929	1.7004	1.87043
0.292	0.673835	0.110547	0.50293	1.34967	1.69954	1.87148
0.292	0.67241	0.108445	0.501463	1.35007	1.69853	1.87137
0.293	0.670835	0.105906	0.499969	1.35069	1.69751	1.87131
0.293	0.668753	0.103127	0.498451	1.35213	1.69651	1.87065
0.294	0.665886	0.10036	0.496941	1.35407	1.6954	1.86853
0.294	0.662865	0.099192	0.495273	1.35578	1.69359	1.86589
0.295	0.659854	0.098536	0.493259	1.35686	1.69099	1.86322
0.295	0.656755	0.097962	0.491276	1.35766	1.6883	1.86038
0.295	0.653224	0.09738	0.489668	1.35844	1.68605	1.85666
0.296	0.649724	0.097009	0.488624	1.35823	1.68347	1.85118
0.296	0.64693	0.097238	0.487708	1.35716	1.68087	1.84603
0.297	0.645939	0.098059	0.486789	1.35581	1.67819	1.84249
0.297	0.644942	0.098902	0.486135	1.35417	1.675	1.83938
0.298	0.643949	0.100146	0.486565	1.35163	1.67124	1.83631
0.298	0.642908	0.101615	0.487108	1.34867	1.66763	1.83323
0.298	0.641677	0.103182	0.487906	1.34572	1.66474	1.83164
0.299	0.640443	0.104825	0.489098	1.34281	1.66245	1.83048
0.299	0.639401	0.106591	0.490123	1.34072	1.66017	1.82944
0.3	0.63877	0.108569	0.491156	1.3388	1.65695	1.82961
0.3	0.637969	0.110503	0.49197	1.33782	1.65446	1.82991
0.301	0.637169	0.111754	0.491513	1.33774	1.65269	1.83017
0.301	0.637264	0.112058	0.490992	1.33789	1.65112	1.83042
0.301	0.63895	0.112361	0.489943	1.33802	1.65027	1.83116
0.302	0.64095	0.112663	0.488047	1.33815	1.6498	1.83214
0.302	0.64308	0.113004	0.486167	1.33804	1.6493	1.83321
0.303	0.645295	0.113663	0.484281	1.33782	1.64878	1.83224
0.303	0.647521	0.114324	0.482118	1.3376	1.64714	1.83124
0.304	0.649799	0.114908	0.479402	1.33652	1.6449	1.83022
0.304	0.650999	0.115293	0.476646	1.33533	1.64358	1.82915
0.304	0.650995	0.115673	0.474516	1.33331	1.64111	1.82676
0.305	0.650608	0.116048	0.473246	1.33129	1.63831	1.82318
0.305	0.648776	0.116416	0.471972	1.32897	1.63556	1.8195
0.306	0.646125	0.116425	0.470696	1.32649	1.63284	1.81533
0.306	0.643436	0.116433	0.47057	1.32403	1.63189	1.81098
0.307	0.640769	0.11639	0.472299	1.32184	1.63164	1.80669
0.307	0.63809	0.11603	0.47469	1.31974	1.63144	1.80257
0.307	0.635808	0.115664	0.477572	1.31763	1.63291	1.7994
0.308	0.634234	0.115296	0.480808	1.31559	1.63446	1.79754
0.308	0.632698	0.114638	0.484037	1.31435	1.63503	1.7962
0.309	0.632302	0.11215	0.48728	1.31441	1.63567	1.79614
0.309	0.632971	0.109465	0.489772	1.31441	1.63725	1.79694
0.31	0.634098	0.106817	0.490818	1.31461	1.63925	1.79773
0.31	0.635319	0.104471	0.491457	1.31499	1.64086	1.79844
0.31	0.636874	0.102136	0.490356	1.31545	1.64065	1.79824
0.311	0.638987	0.099844	0.487888	1.31589	1.64	1.79689
0.311	0.640908	0.098111	0.485277	1.31624	1.63935	1.79518
0.312	0.642224	0.098792	0.4827	1.31608	1.63885	1.79228
0.312	0.642829	0.100034	0.480211	1.31507	1.639	1.78854
0.313	0.643457	0.101832	0.477647	1.31402	1.63964	1.78477
0.313	0.644085	0.10522	0.475056	1.31133	1.63994	1.78094
0.313	0.644228	0.108781	0.472494	1.30791	1.63946	1.77739
0.314	0.642706	0.112345	0.470833	1.30447	1.63875	1.77411
0.314	0.641152	0.115767	0.470348	1.30107	1.63804	1.77103
0.315	0.639263	0.118686	0.470049	1.29745	1.63692	1.76936
0.315	0.636813	0.121398	0.469748	1.29335	1.63419	1.76828
0.316	0.634314	0.122996	0.469278	1.28925	1.63033	1.76721
0.316	0.631772	0.122591	0.468018	1.28578	1.62618	1.76614
0.317	0.629535	0.121737	0.466379	1.28325	1.62147	1.7645
0.317	0.628505	0.120881	0.464791	1.2807	1.61745	1.7626
0.317	0.627369	0.120152	0.463235	1.27897	1.61338	1.76123
0.318	0.626853	0.119672	0.4617	1.27764	1.60915	1.75945
0.318	0.627786	0.119294	0.460167	1.2786	1.60385	1.75754
0.319	0.628728	0.119219	0.45873	1.27957	1.59789	1.75561
0.319	0.629696	0.11957	0.458321	1.28091	1.5925	1.75379
0.32	0.63051	0.120036	0.458349	1.28288	1.58886	1.75391
0.32	0.630832	0.120505	0.458526	1.28483	1.58597	1.75473
0.32	0.631106	0.120701	0.459394	1.28676	1.58312	1.75563
0.321	0.63084	0.120278	0.460633	1.28859	1.58028	1.75722
0.321	0.629614	0.119558	0.461862	1.29007	1.5766	1.75899
0.322	0.628565	0.118646	0.463086	1.29069	1.57294	1.7608
0.322	0.62751	0.117498	0.463535	1.29055	1.56942	1.76272
0.323	0.626601	0.116275	0.463556	1.28853	1.56729	1.76524
0.323	0.625924	0.115072	0.463416	1.28651	1.56556	1.76833
0.323	0.625294	0.11416	0.462135	1.2845	1.56383	1.77082
0.324	0.624978	0.114068	0.460512	1.28209	1.5621	1.77174
0.324	0.625022	0.114235	0.458861	1.27873	1.56194	1.77213
0.325	0.625106	0.114773	0.457206	1.27517	1.56236	1.77252
0.325	0.625185	0.116015	0.457713	1.27177	1.56269	1.77249
0.326	0.624821	0.11738	0.459342	1.26864	1.56375	1.77102
0.326	0.623852	0.118724	0.461082	1.26634	1.56471	1.76753
0.326	0.622669	0.120131	0.463737	1.26403	1.56569	1.76361
0.327	0.621256	0.121733	0.466675	1.26189	1.56674	1.75892
0.327	0.619635	0.123434	0.469594	1.26017	1.5677	1.75392
0.328	0.617999	0.12477	0.472578	1.25863	1.56797	1.74895
0.328	0.616375	0.125129	0.474922	1.25771	1.56793	1.74399
0.329	0.614249	0.125425	0.476783	1.25755	1.56791	1.73885
0.329	0.611105	0.125713	0.478588	1.25755	1.5667	1.73362
0.329	0.607611	0.125956	0.477993	1.25756	1.56468	1.729
0.33	0.604732	0.125843	0.476466	1.25774	1.56154	1.72617
0.33	0.602281	0.125729	0.474865	1.25767	1.55839	1.7248
0.331	0.599942	0.125538	0.473229	1.25787	1.55499	1.72345
0.331	0.597613	0.125126	0.471788	1.2578	1.55147	1.72209
0.332	0.595689	0.124717	0.470559	1.25736	1.54802	1.72095
0.332	0.594659	0.124305	0.46936	1.25681	1.54534	1.71981
0.332	0.593721	0.12385	0.468985	1.25625	1.54302	1.71875
0.333	0.593559	0.123204	0.468983	1.25545	1.54072	1.71794
0.333	0.594478	0.122529	0.468999	1.25366	1.53842	1.71713
0.334	0.595372	0.121979	0.469023	1.25151	1.53669	1.71631
0.334	0.596254	0.121707	0.467667	1.24912	1.53564	1.71554
0.335	0.597512	0.121432	0.464323	1.24689	1.53466	1.71406
0.335	0.599519	0.12115	0.461023	1.24452	1.53394	1.71262
0.335	0.601446	0.121138	0.457521	1.24218	1.53346	1.71113
0.336	0.602789	0.121879	0.453739	1.23998	1.53302	1.70946
0.336	0.603319	0.122862	0.449967	1.23881	1.53257	1.70778
0.337	0.60385	0.123906	0.446239	1.23787	1.53214	1.7061
0.337	0.604384	0.125131	0.443042	1.23719	1.53178	1.70412
0.338	0.604809	0.126424	0.44176	1.23774	1.53138	1.70124
0.338	0.604919	0.127751	0.440617	1.23841	1.53029	1.69816
0.338	0.605011	0.128753	0.440943	1.23904	1.52949	1.69498
0.339	0.604744	0.129152	0.443053	1.23889	1.5287	1.69262
0.339	0.603977	0.12934	0.445145	1.23856	1.52788	1.69024
0.34	0.60321	0.129061	0.447168	1.23821	1.5268	1.68783
0.34	0.602441	0.128189	0.449174	1.2376	1.5251	1.68589
0.341	0.601676	0.127135	0.451237	1.23583	1.52338	1.68506
0.341	0.600922	0.126055	0.45328	1.23406	1.52163	1.6847
0.341	0.600177	0.124845	0.454464	1.23229	1.51982	1.68485
0.342	0.599674	0.123276	0.454086	1.2303	1.51803	1.68575
0.342	0.599364	0.121546	0.45371	1.22735	1.51627	1.68679
0.343	0.599054	0.120297	0.453334	1.22429	1.51366	1.68783
0.343	0.598578	0.119557	0.452958	1.22131	1.51111	1.68841
0.344	0.599473	0.118935	0.452582	1.2185	1.5086	1.68815
0.344	0.601552	0.118301	0.452207	1.21572	1.50645	1.68755
0.344	0.603773	0.117752	0.451824	1.21297	1.50481	1.68615
0.345	0.605939	0.118113	0.451434	1.20977	1.50317	1.68382
0.345	0.60813	0.118596	0.451043	1.20576	1.50154	1.68134
0.346	0.610318	0.119236	0.450652	1.20147	1.49933	1.67894
0.346	0.612545	0.120194	0.450327	1.19784	1.49592	1.67654
0.347	0.612603	0.121121	0.450086	1.19483	1.49244	1.67404
0.347	0.610661	0.122044	0.44986	1.19189	1.48897	1.67135
0.347	0.608587	0.122999	0.449631	1.18971	1.48543	1.66764
0.348	0.604673	0.123959	0.4494	1.18819	1.48181	1.66466
0.348	0.599966	0.124875	0.449168	1.18759	1.47818	1.66226
0.349	0.595153	0.125751	0.448936	1.18726	1.47521	1.66
0.349	0.590353	0.126485	0.4488	1.18763	1.47301	1.65772
0.35	0.586483	0.12642	0.448782	1.18859	1.47095	1.65562
0.35	0.583665	0.126349	0.448784	1.18966	1.4698	1.65579
0.35	0.580872	0.126273	0.448687	1.19077	1.46948	1.65729
0.351	0.580587	0.126686	0.448663	1.19178	1.46929	1.65875
0.351	0.582112	0.127791	0.448633	1.19257	1.46996	1.6602
0.352	0.583523	0.128901	0.448609	1.19251	1.47074	1.66255
0.352	0.584918	0.130023	0.448122	1.19154	1.47173	1.66491
0.353	0.586551	0.131177	0.447012	1.18977	1.47277	1.66733
0.353	0.58874	0.132351	0.445808	1.18787	1.47305	1.66775
0.353	0.590977	0.133544	0.444492	1.18596	1.47273	1.66738
0.354	0.592244	0.133656	0.443052	1.18446	1.47231	1.66676
0.354	0.5926	0.132267	0.44159	1.18397	1.47189	1.66358
0.355	0.592945	0.13046	0.440116	1.18351	1.47101	1.65975
0.355	0.593291	0.127935	0.439021	1.18324	1.46933	1.65589
0.356	0.593534	0.124906	0.439461	1.18323	1.46664	1.65197
0.356	0.593105	0.121767	0.440031	1.18327	1.46377	1.64778
0.356	0.592635	0.118627	0.441172	1.1833	1.46064	1.64396
0.357	0.591851	0.116163	0.442962	1.1834	1.45744	1.64016
0.357	0.590568	0.114643	0.444773	1.18451	1.45429	1.63903
0.358	0.589282	0.11323	0.44653	1.18562	1.45159	1.63819
0.358	0.588006	0.113263	0.447313	1.18616	1.44978	1.63733
0.359	0.58712	0.114614	0.444704	1.18582	1.44798	1.63648
0.359	0.587457	0.116184	0.442013	1.18547	1.44678	1.63589
0.359	0.587885	0.117767	0.438781	1.18513	1.44646	1.63544
0.36	0.588292	0.119426	0.434122	1.18479	1.44614	1.63491
0.36	0.589363	0.121396	0.429387	1.18519	1.44584	1.6345
0.361	0.590659	0.123322	0.424612	1.18558	1.44581	1.63388
0.361	0.591941	0.124614	0.421165	1.18558	1.44638	1.63327
0.362	0.59319	0.125033	0.421359	1.18484	1.44692	1.63273
0.362	0.594348	0.125456	0.421821	1.18411	1.44693	1.63265
0.362	0.595193	0.125881	0.423781	1.18338	1.44625	1.6328
0.363	0.596041	0.12609	0.427792	1.18265	1.44556	1.63293
0.363	0.596795	0.125306	0.431541	1.17987	1.44485	1.63285
0.364	0.595951	0.124505	0.435136	1.17644	1.44453	1.63271
0.364	0.594947	0.123537	0.438915	1.17298	1.44494	1.63255
0.365	0.593973	0.122312	0.442013	1.16885	1.44531	1.63121
0.365	0.592697	0.121093	0.444785	1.16466	1.44524	1.62916
0.365	0.590751	0.119893	0.447532	1.16026	1.44471	1.62657
0.366	0.588546	0.119526	0.448387	1.15551	1.44414	1.62382
0.366	0.586432	0.120519	0.446745	1.151	1.44357	1.62062
0.367	0.584685	0.121664	0.445005	1.14728	1.4421	1.61722
0.367	0.583003	0.123437	0.443228	1.14386	1.43954	1.61385
0.368	0.581332	0.125789	0.441212	1.14243	1.43685	1.61047
0.368	0.579659	0.128102	0.439345	1.14204	1.43353	1.60706
0.368	0.577978	0.130417	0.437516	1.1418	1.43063	1.60362
0.369	0.576255	0.132856	0.43654	1.14161	1.42775	1.60149
0.369	0.574839	0.135393	0.435821	1.14265	1.42487	1.60015
0.37	0.574208	0.137942	0.435118	1.14498	1.42124	1.59916
0.37	0.573829	0.138792	0.434409	1.14755	1.41693	1.59818
0.371	0.573451	0.138997	0.433755	1.14942	1.41258	1.59711
0.371	0.573043	0.13916	0.433152	1.15075	1.40965	1.59563
0.371	0.572556	0.139326	0.432556	1.15199	1.40742	1.5939
0.372	0.572023	0.138694	0.432241	1.15329	1.40524	1.59219
0.372	0.571505	0.137591	0.43184	1.15294	1.40304	1.59051
0.373	0.571011	0.136463	0.431463	1.15028	1.40022	1.58884
0.373	0.570209	0.135259	0.431086	1.14722	1.39762	1.58622
0.374	0.569409	0.134009	0.430858	1.14281	1.39504	1.58358
0.374	0.568713	0.132758	0.430795	1.13726	1.39343	1.58195
0.374	0.568338	0.131795	0.43074	1.13152	1.39221	1.58072
0.375	0.568116	0.132523	0.430617	1.12577	1.39102	1.57959
0.375	0.567939	0.134141	0.430453	1.12049	1.38983	1.57896
0.376	0.567836	0.136012	0.430287	1.11588	1.38835	1.57842
0.376	0.567756	0.138604	0.430078	1.11137	1.38656	1.57793
0.377	0.567688	0.14147	0.429717	1.10886	1.38474	1.57745
0.377	0.567352	0.144356	0.428888	1.10867	1.38272	1.57579
0.377	0.566065	0.146479	0.428026	1.10932	1.38053	1.57486
0.378	0.564408	0.146858	0.427004	1.10998	1.37835	1.57386
0.378	0.562651	0.146473	0.425849	1.11132	1.37625	1.57159
0.379	0.560527	0.145055	0.42469	1.11417	1.37468	1.56931
0.379	0.55828	0.142236	0.423597	1.117	1.37387	1.56694
0.38	0.555988	0.138998	0.422812	1.11924	1.37306	1.56435
0.38	0.553725	0.135679	0.422304	1.1207	1.37246	1.56057
0.38	0.554344	0.131602	0.421943	1.1222	1.37211	1.55637
0.381	0.555233	0.126038	0.421796	1.12373	1.37188	1.55258
0.381	0.556492	0.120313	0.421958	1.12517	1.37163	1.54975
0.382	0.559225	0.115935	0.422115	1.12583	1.37138	1.54606
0.382	0.562109	0.113249	0.422026	1.12637	1.37089	1.54231
0.383	0.565028	0.110627	0.420686	1.12616	1.36974	1.53888
0.383	0.567795	0.108092	0.418514	1.12467	1.3684	1.53654
0.383	0.568646	0.107211	0.416194	1.12317	1.36614	1.53479
0.384	0.569319	0.109328	0.413516	1.12168	1.36339	1.53356
0.384	0.569743	0.111534	0.410717	1.12026	1.3607	1.53332
0.385	0.567244	0.114907	0.40793	1.11901	1.35806	1.53346
0.385	0.564731	0.119607	0.405602	1.11778	1.35552	1.53363
0.386	0.562285	0.12434	0.405213	1.1166	1.35306	1.53282
0.386	0.559874	0.128996	0.405344	1.11551	1.35076	1.53077
0.386	0.557477	0.13293	0.405884	1.11442	1.34907	1.52769
0.387	0.555088	0.135907	0.408155	1.11333	1.34776	1.52406
0.387	0.553069	0.13839	0.410549	1.11121	1.34645	1.51935
0.388	0.552685	0.138592	0.412972	1.1076	1.34532	1.51409
0.388	0.552463	0.136891	0.415419	1.1038	1.34595	1.50885
0.389	0.552239	0.13522	0.417365	1.09985	1.34796	1.50403
0.389	0.552341	0.133625	0.41924	1.09573	1.35003	1.50062
0.389	0.553404	0.132678	0.420219	1.09166	1.35198	1.49768
0.39	0.554999	0.132223	0.419186	1.08763	1.35383	1.49586
0.39	0.556278	0.131954	0.418158	1.08411	1.35562	1.49551
0.391	0.557474	0.132652	0.417122	1.08108	1.35737	1.49588
0.391	0.558603	0.133873	0.41623	1.07816	1.3568	1.49619
0.392	0.559683	0.135079	0.415741	1.07687	1.3547	1.49654
0.392	0.56044	0.136291	0.415292	1.07661	1.35225	1.49793
0.392	0.560374	0.138994	0.415062	1.0764	1.34772	1.49957
0.393	0.559829	0.142306	0.415173	1.07618	1.34203	1.50083
0.393	0.558599	0.145464	0.415295	1.07595	1.33634	1.5004
0.394	0.556506	0.14772	0.415429	1.0757	1.33073	1.49985
0.394	0.554211	0.149794	0.4153	1.07544	1.32475	1.49929
0.395	0.55227	0.151859	0.414874	1.07456	1.31858	1.49969
0.395	0.550395	0.153932	0.414398	1.07324	1.31229	1.50082
0.395	0.549384	0.154627	0.413569	1.07187	1.30896	1.50198
0.396	0.548716	0.155096	0.412512	1.0705	1.30671	1.50283
0.396	0.548623	0.155514	0.411429	1.06945	1.30453	1.5027
0.397	0.5495	0.153925	0.410349	1.06877	1.30235	1.50257
0.397	0.550492	0.152346	0.40953	1.06812	1.30239	1.50245
0.398	0.551506	0.150856	0.408918	1.0675	1.30432	1.50232
0.398	0.552547	0.14948	0.408558	1.06691	1.30638	1.50213
0.398	0.552441	0.148275	0.40868	1.06631	1.30967	1.50192
0.399	0.55222	0.147069	0.408927	1.06634	1.31315	1.5006
0.399	0.551833	0.145829	0.409175	1.06583	1.31667	1.49881
0.4	0.550319	0.145158	0.409453	1.06458	1.32022	1.49697
0.4	0.548796	0.145207	0.410029	1.06328	1.32359	1.49514
0.401	0.547245	0.145345	0.410865	1.06163	1.32673	1.4933
0.401	0.545682	0.145484	0.411638	1.05971	1.32957	1.49177
0.401	0.544557	0.14562	0.412126	1.05778	1.32994	1.49044
0.402	0.543556	0.145421	0.412465	1.0559	1.3288	1.48919
0.402	0.542759	0.145058	0.412559	1.0544	1.32765	1.48798
0.403	0.54299	0.144671	0.41262	1.0534	1.32584	1.48689
0.403	0.543243	0.144157	0.412616	1.05193	1.32439	1.4859
0.404	0.543508	0.143628	0.412569	1.05106	1.3233	1.48493
0.404	0.544036	0.143116	0.41242	1.05073	1.32226	1.48358
0.404	0.545566	0.142634	0.411959	1.05041	1.32143	1.48175
0.405	0.547568	0.142345	0.411341	1.05023	1.32076	1.47985
0.405	0.54944	0.142182	0.410727	1.05086	1.32012	1.4776
0.406	0.551004	0.142033	0.410226	1.0524	1.31906	1.47509
0.406	0.552513	0.142233	0.410271	1.05376	1.31622	1.4725
0.407	0.554032	0.142579	0.410738	1.05469	1.31175	1.4699
0.407	0.554847	0.142926	0.411246	1.05525	1.30719	1.46674
0.407	0.553493	0.143277	0.411836	1.05586	1.30221	1.46351
0.408	0.550815	0.143567	0.412453	1.05647	1.29689	1.46013
0.408	0.547568	0.143729	0.413073	1.0564	1.29158	1.45708
0.409	0.543419	0.143866	0.413603	1.0555	1.28642	1.45444
0.409	0.539001	0.143795	0.413051	1.05446	1.2824	1.45184
0.41	0.534556	0.143599	0.412011	1.05255	1.2792	1.4492
0.41	0.530561	0.143408	0.410812	1.0498	1.27669	1.44676
0.41	0.528041	0.143187	0.408918	1.04705	1.27626	1.44639
0.411	0.526229	0.14249	0.407004	1.04431	1.27694	1.44631
0.411	0.525474	0.140182	0.405075	1.0406	1.27763	1.44688
0.412	0.527105	0.137929	0.403165	1.03586	1.27827	1.44766
0.412	0.529248	0.135789	0.401177	1.03101	1.27722	1.44846
0.413	0.531204	0.133718	0.399179	1.02697	1.27562	1.44927
0.413	0.533018	0.131656	0.397341	1.02362	1.27385	1.45003
0.413	0.534513	0.129607	0.396963	1.02024	1.27052	1.44917
0.414	0.535281	0.128014	0.396645	1.01685	1.26682	1.44827
0.414	0.536043	0.127543	0.396334	1.01468	1.26316	1.44689
0.415	0.536106	0.127129	0.396028	1.01372	1.25954	1.44347
0.415	0.534829	0.127416	0.395369	1.01304	1.25716	1.44005
0.416	0.533252	0.129003	0.394622	1.01302	1.25518	1.43662
0.416	0.531556	0.130598	0.393842	1.01393	1.25319	1.43334
0.416	0.529724	0.132156	0.393084	1.01501	1.25347	1.43066
0.417	0.528503	0.134016	0.392387	1.01621	1.25375	1.42811
0.417	0.527575	0.136524	0.391698	1.01739	1.25401	1.42603
0.418	0.526904	0.139175	0.391006	1.01799	1.25423	1.42518
0.418	0.527396	0.141145	0.390303	1.01818	1.25439	1.42433
0.419	0.527877	0.142159	0.391247	1.01826	1.25454	1.42347
0.419	0.528362	0.143167	0.393615	1.01765	1.25447	1.42223
0.419	0.528865	0.144169	0.396235	1.01561	1.25324	1.42019
0.42	0.530329	0.145155	0.399056	1.01305	1.25109	1.41788
0.42	0.531949	0.14612	0.401824	1.0105	1.24894	1.41613
0.421	0.533522	0.147063	0.404491	1.00769	1.24684	1.41389
0.421	0.534357	0.147493	0.407141	1.00434	1.24491	1.41158
0.422	0.535089	0.147454	0.409356	1.00082	1.24311	1.4093
0.422	0.535824	0.14737	0.411155	0.997767	1.24134	1.4064
0.422	0.536581	0.147285	0.41294	0.995258	1.23963	1.40234
0.423	0.5361	0.147066	0.413078	0.99293	1.23795	1.39772
0.423	0.534707	0.146706	0.411888	0.990578	1.23627	1.39378
0.424	0.533249	0.146313	0.410739	0.988302	1.23449	1.39052
0.424	0.530842	0.145967	0.409567	0.986305	1.23284	1.38745
0.425	0.528395	0.14566	0.407696	0.984477	1.23048	1.38357
0.425	0.525949	0.145349	0.404699	0.982903	1.22806	1.38058
0.425	0.523576	0.145035	0.401579	0.981935	1.22548	1.3792
0.426	0.521561	0.144856	0.398906	0.981259	1.22279	1.37824
0.426	0.520017	0.144943	0.396717	0.980584	1.2201	1.37826
0.427	0.518671	0.145098	0.39459	0.980246	1.2174	1.37946
0.427	0.51859	0.145425	0.392439	0.981466	1.21435	1.38073
0.428	0.519202	0.145874	0.3903	0.983268	1.21093	1.38191
0.428	0.519815	0.146359	0.388072	0.984956	1.20765	1.38286
0.428	0.520223	0.146842	0.385878	0.986391	1.2051	1.38296
0.429	0.519434	0.147269	0.384497	0.987797	1.20307	1.38302
0.429	0.517144	0.147242	0.38423	0.989184	1.20104	1.38172
0.43	0.514748	0.147214	0.383964	0.990361	1.19902	1.37887
0.43	0.511944	0.14698	0.383691	0.989916	1.19748	1.37605
0.431	0.508741	0.146481	0.383209	0.989104	1.1963	1.37332
0.431	0.505509	0.145975	0.382082	0.987878	1.19517	1.37134
0.431	0.502435	0.145478	0.380934	0.984865	1.19448	1.37071
0.432	0.500149	0.144843	0.379739	0.981556	1.19399	1.3702
0.432	0.498717	0.143391	0.378438	0.978292	1.19346	1.37024
0.433	0.49762	0.141846	0.377154	0.974982	1.19292	1.37073
0.433	0.49761	0.140382	0.375879	0.972348	1.19244	1.37204
0.434	0.498827	0.139267	0.374784	0.969811	1.19233	1.37339
0.434	0.500034	0.138168	0.374484	0.967519	1.19239	1.37502
0.434	0.501287	0.137097	0.374204	0.967051	1.19241	1.37689
0.435	0.503234	0.136282	0.374175	0.966695	1.19196	1.37849
0.435	0.505734	0.136138	0.37475	0.966365	1.19127	1.37877
0.436	0.508077	0.136241	0.375322	0.966029	1.19059	1.37843
0.436	0.509507	0.136702	0.3759	0.965297	1.18996	1.37809
0.437	0.510333	0.137851	0.376512	0.96451	1.18981	1.37776
0.437	0.511132	0.139029	0.377276	0.963694	1.19056	1.37577
0.437	0.512196	0.140184	0.378014	0.962135	1.19156	1.37198
0.438	0.512948	0.141426	0.378469	0.960579	1.19214	1.36812
0.438	0.513551	0.142899	0.378232	0.959012	1.19244	1.36389
0.439	0.514084	0.144496	0.377996	0.95756	1.19267	1.35959
0.439	0.513648	0.145633	0.377767	0.956893	1.19294	1.35523
0.44	0.512883	0.146158	0.377546	0.956409	1.19287	1.35085
0.44	0.512129	0.146514	0.377356	0.955983	1.19201	1.34681
0.44	0.511385	0.146871	0.377172	0.955912	1.19075	1.34296
0.441	0.510817	0.146996	0.376948	0.955901	1.18906	1.33923
0.441	0.510327	0.146564	0.376609	0.955879	1.18664	1.33759
0.442	0.509564	0.145862	0.376259	0.955773	1.18383	1.3365
0.442	0.509243	0.145017	0.37591	0.955414	1.18099	1.33541
0.443	0.508965	0.144019	0.375217	0.954966	1.17827	1.33437
0.443	0.508674	0.142974	0.37368	0.954325	1.1759	1.33358
0.443	0.508366	0.14192	0.371768	0.952959	1.17368	1.33292
0.444	0.507487	0.141266	0.36983	0.951435	1.17186	1.33219
0.444	0.506354	0.141742	0.367828	0.949915	1.17089	1.33117
0.445	0.505186	0.142576	0.365791	0.948253	1.17024	1.33006
0.445	0.50383	0.143764	0.363957	0.946232	1.1696	1.32894
0.446	0.502452	0.145591	0.362717	0.944016	1.16851	1.32789
0.446	0.501364	0.147498	0.362448	0.941373	1.1685	1.32715
0.446	0.500295	0.149358	0.362546	0.938955	1.16883	1.32669
0.447	0.499343	0.151423	0.363201	0.936609	1.16897	1.32615
0.447	0.498447	0.1551	0.364676	0.934293	1.16866	1.32538
0.448	0.497746	0.158874	0.366422	0.932577	1.16828	1.32448
0.448	0.497528	0.161967	0.368132	0.931907	1.1679	1.32357
0.449	0.497466	0.163742	0.370125	0.931776	1.16753	1.3228
0.449	0.497403	0.165515	0.372686	0.93195	1.1652	1.32255
0.449	0.497137	0.167136	0.375255	0.932487	1.16224	1.32272
0.45	0.496233	0.16864	0.377134	0.933073	1.15979	1.32276
0.45	0.494908	0.168259	0.378053	0.934165	1.15614	1.32248
0.451	0.493536	0.167431	0.378754	0.934961	1.15244	1.32202
0.451	0.492067	0.166408	0.379457	0.935072	1.14879	1.32157
0.452	0.490549	0.164599	0.379655	0.934952	1.14505	1.32096
0.452	0.489024	0.162135	0.378605	0.933987	1.14197	1.31965
0.452	0.487651	0.159601	0.377342	0.931857	1.13929	1.31793
0.453	0.486792	0.156888	0.375679	0.92953	1.13665	1.3161
0.453	0.4862	0.154196	0.373369	0.927235	1.13665	1.31395
0.454	0.485933	0.152209	0.371055	0.924329	1.13661	1.31137
0.454	0.486328	0.150504	0.368778	0.9188	1.13661	1.30873
0.455	0.486713	0.150636	0.366675	0.912689	1.13666	1.30686
0.455	0.487106	0.151823	0.36553	0.906956	1.13645	1.30493
0.455	0.487508	0.153064	0.364437	0.902266	1.13608	1.30233
0.456	0.487315	0.154298	0.36397	0.897687	1.13558	1.29939
0.456	0.486858	0.154754	0.364818	0.893132	1.13431	1.29641
0.457	0.486172	0.154306	0.365664	0.888691	1.13273	1.2938
0.457	0.484937	0.153632	0.36652	0.886354	1.13113	1.29168
0.458	0.483535	0.152318	0.367215	0.884166	1.12961	1.28955
0.458	0.482121	0.150504	0.366884	0.882882	1.12872	1.28748
0.458	0.480721	0.148599	0.366524	0.884283	1.1278	1.28602
0.459	0.480667	0.146653	0.365818	0.885668	1.12691	1.28407
0.459	0.481338	0.145132	0.364262	0.887143	1.12625	1.2822
0.46	0.482122	0.144273	0.362672	0.888445	1.12577	1.28105
0.46	0.483546	0.143564	0.361057	0.887538	1.1253	1.28034
0.461	0.485197	0.143918	0.359456	0.886587	1.12489	1.27964
0.461	0.486824	0.145118	0.35784	0.885045	1.12456	1.27893
0.461	0.488462	0.146389	0.356248	0.881668	1.12427	1.27752
0.462	0.490147	0.147664	0.355	0.878251	1.12378	1.27569
0.462	0.49189	0.148524	0.354586	0.87479	1.1227	1.27382
0.463	0.493609	0.148444	0.354172	0.872176	1.12182	1.27143
0.463	0.493795	0.148314	0.353759	0.871476	1.12094	1.26877
0.464	0.493363	0.147526	0.353335	0.871006	1.11995	1.26612
0.464	0.492908	0.146174	0.352885	0.871272	1.11837	1.26346
0.464	0.492448	0.144841	0.352433	0.873271	1.11633	1.26041
0.465	0.490958	0.143521	0.352002	0.87528	1.11425	1.25707
0.465	0.488536	0.142227	0.351592	0.877199	1.11205	1.25374
0.466	0.486251	0.141088	0.351184	0.879647	1.10974	1.25126
0.466	0.484012	0.140073	0.350778	0.883026	1.10743	1.24904
0.467	0.481732	0.139649	0.350566	0.886563	1.10505	1.24682
0.467	0.479383	0.139889	0.350914	0.888587	1.10134	1.24462
0.467	0.477267	0.14013	0.351482	0.889355	1.09723	1.24354
0.468	0.475219	0.140377	0.35207	0.88992	1.09318	1.24418
0.468	0.473389	0.141653	0.352658	0.890409	1.08982	1.24489
0.469	0.471875	0.144431	0.353256	0.89009	1.08675	1.24613
0.469	0.470274	0.147322	0.353903	0.888601	1.08371	1.24759
0.47	0.469424	0.150132	0.354641	0.886567	1.08069	1.24902
0.47	0.469697	0.152872	0.355179	0.884476	1.07836	1.25043
0.47	0.470142	0.155641	0.355358	0.881364	1.0762	1.25188
0.471	0.47052	0.158377	0.355451	0.878018	1.07413	1.2534
0.471	0.470147	0.160306	0.354622	0.874588	1.07371	1.25474
0.472	0.467841	0.161508	0.353595	0.871045	1.07353	1.25482
0.472	0.465522	0.162564	0.352581	0.867285	1.07332	1.25341
0.473	0.462926	0.161799	0.351564	0.863261	1.07309	1.252
0.473	0.459898	0.160179	0.351061	0.859138	1.07456	1.25059
0.473	0.456834	0.15853	0.351075	0.85681	1.07668	1.24918
0.474	0.453764	0.156912	0.351092	0.855765	1.07891	1.2478
0.474	0.451404	0.155872	0.351504	0.854853	1.08036	1.24642
0.475	0.45265	0.15531	0.352164	0.85394	1.08172	1.24503
0.475	0.453947	0.154772	0.352837	0.853531	1.08303	1.24364
0.476	0.455884	0.155424	0.353529	0.854427	1.0838	1.24225
0.476	0.459825	0.156552	0.353574	0.855275	1.08402	1.24088
0.476	0.463743	0.157661	0.351742	0.85612	1.08404	1.23973
0.477	0.46765	0.158718	0.349857	0.856915	1.08388	1.23892
0.477	0.471151	0.159511	0.34749	0.857685	1.08191	1.2381
0.478	0.472593	0.160084	0.344687	0.858406	1.07952	1.23727
0.478	0.473935	0.160487	0.341904	0.858967	1.07713	1.23643
0.479	0.474167	0.160244	0.33911	0.858854	1.07457	1.2356
0.479	0.471223	0.159695	0.336576	0.858523	1.07072	1.23476
0.479	0.468234	0.159154	0.335149	0.857682	1.06588	1.23354
0.48	0.465257	0.158623	0.333858	0.855428	1.06177	1.23192
0.48	0.462485	0.158114	0.333605	0.853356	1.05821	1.23029
0.481	0.459393	0.157625	0.334694	0.851284	1.05479	1.22834
0.481	0.456231	0.157286	0.335769	0.84922	1.05134	1.22613
0.482	0.45391	0.157242	0.336852	0.846895	1.04789	1.22392
0.482	0.453173	0.157312	0.337501	0.844522	1.04456	1.22172
0.482	0.452447	0.157382	0.337553	0.842352	1.04132	1.21937
0.483	0.451724	0.157695	0.337547	0.841004	1.03848	1.21684
0.483	0.451169	0.159173	0.336767	0.839765	1.03688	1.21425
0.484	0.450977	0.161095	0.335334	0.838524	1.03602	1.21223
0.484	0.450899	0.162977	0.333889	0.837286	1.03517	1.21045
0.485	0.450769	0.164772	0.332447	0.835177	1.03432	1.2087
0.485	0.45089	0.166537	0.331593	0.832926	1.03402	1.20697
0.485	0.451036	0.168329	0.331267	0.830681	1.03444	1.2056
0.486	0.451187	0.170144	0.331053	0.828748	1.03497	1.20488
0.486	0.451893	0.1716	0.331558	0.826821	1.03549	1.20424
0.487	0.453409	0.173022	0.33244	0.824891	1.03601	1.20384
0.487	0.45514	0.173936	0.333359	0.822997	1.03654	1.20363
0.488	0.456567	0.173554	0.334242	0.821772	1.03702	1.20339
0.488	0.457727	0.173165	0.334834	0.820958	1.03749	1.20313
0.488	0.45883	0.172776	0.33522	0.820185	1.03688	1.20238
0.489	0.460214	0.172497	0.335597	0.820302	1.03573	1.20027
0.489	0.461878	0.172743	0.33514	0.820542	1.03401	1.19811
0.49	0.463864	0.173181	0.334285	0.820794	1.03137	1.19545
0.49	0.465969	0.173755	0.333441	0.821017	1.0279	1.19218
0.491	0.46738	0.174572	0.332606	0.820971	1.02443	1.18892
0.491	0.468055	0.175397	0.331786	0.820736	1.02104	1.1857
0.491	0.468584	0.176221	0.330964	0.820349	1.01773	1.18291
0.492	0.469107	0.177149	0.330202	0.819342	1.01492	1.18105
0.492	0.468607	0.178266	0.329746	0.817984	1.01221	1.1793
0.493	0.466366	0.179453	0.329442	0.816622	1.01084	1.17835
0.493	0.463524	0.180362	0.329137	0.8153	1.0104	1.17841
0.494	0.460287	0.180874	0.328759	0.814027	1.0102	1.17845
0.494	0.456674	0.181275	0.328048	0.812797	1.00997	1.1785
0.494	0.452979	0.181674	0.327007	0.811643	1.00974	1.17841
0.495	0.449375	0.181026	0.32596	0.810721	1.00896	1.17809
0.495	0.446387	0.178709	0.32492	0.80995	1.008	1.17769
0.496	0.445007	0.175809	0.323884	0.809177	1.00696	1.17661
0.496	0.443661	0.172713	0.322838	0.808347	1.00536	1.1749
0.497	0.443633	0.169484	0.321676	0.807226	1.00366	1.17318
0.497	0.445451	0.166237	0.321018	0.805862	1.00106	1.17145
0.497	0.447238	0.162958	0.32066	0.80363	0.998466	1.16992
0.498	0.448965	0.159516	0.320455	0.801335	0.996872	1.16859
0.498	0.450868	0.155827	0.320683	0.799013	0.996045	1.16727
0.499	0.45435	0.152075	0.321033	0.796688	0.995285	1.16625
0.499	0.457803	0.149848	0.321383	0.79438	0.995178	1.16535
0.5	0.4604	0.149305	0.321755	0.79232	0.995221	1.16444
0.5	0.461658	0.14886	0.32107	0.790386	0.995245	1.16353
0.5	0.462913	0.148425	0.320087	0.788526	0.995265	1.16079
0.501	0.464146	0.148025	0.319187	0.787077	0.995312	1.15672
0.501	0.464905	0.147677	0.317549	0.785744	0.996348	1.15238
0.502	0.464649	0.147346	0.315892	0.785286	0.997363	1.14708
0.502	0.463937	0.147113	0.314227	0.78483	0.997249	1.14172
0.503	0.462624	0.14704	0.312537	0.784305	0.996436	1.13644
0.503	0.460174	0.147075	0.310845	0.783754	0.995623	1.13125
0.503	0.457727	0.14711	0.309199	0.783206	0.994715	1.12684
0.504	0.455288	0.147205	0.307818	0.782311	0.992692	1.12341
0.504	0.452577	0.147644	0.307417	0.781384	0.988706	1.12013
0.505	0.449224	0.149351	0.307118	0.780456	0.984741	1.11959
0.505	0.445502	0.151148	0.306825	0.77953	0.98077	1.11967
0.506	0.44269	0.153022	0.30617	0.779147	0.976796	1.11973
0.506	0.440732	0.154939	0.304565	0.779318	0.972799	1.12037
0.506	0.439073	0.156881	0.302547	0.779498	0.968766	1.12094
0.507	0.437394	0.158735	0.300526	0.77973	0.964747	1.12148
0.507	0.43589	0.160547	0.298475	0.779985	0.961018	1.12205
0.508	0.435067	0.162375	0.296419	0.780232	0.957546	1.12216
0.508	0.434603	0.164164	0.294356	0.780493	0.955416	1.12148
0.509	0.434531	0.16564	0.292831	0.780828	0.954851	1.12039
0.509	0.43504	0.165698	0.292491	0.781243	0.954292	1.11929
0.51	0.435785	0.165758	0.292735	0.781541	0.953734	1.11821
0.51	0.436572	0.165817	0.293601	0.781281	0.952917	1.11724
0.51	0.437834	0.165875	0.295325	0.779828	0.953136	1.11674
0.511	0.440046	0.164952	0.297288	0.778376	0.953435	1.11624
0.511	0.442496	0.163727	0.299221	0.776838	0.953634	1.11559
0.512	0.444577	0.162518	0.301459	0.774656	0.95369	1.11485
0.512	0.445826	0.161231	0.304613	0.771529	0.953758	1.11409
0.513	0.446936	0.159947	0.308148	0.768407	0.953822	1.11332
0.513	0.448074	0.158652	0.311033	0.765248	0.953378	1.1124
0.513	0.449226	0.15745	0.312577	0.762001	0.952228	1.11137
0.514	0.448266	0.157049	0.313665	0.758732	0.95088	1.11031
0.514	0.4466	0.157156	0.31476	0.755407	0.948741	1.10894
0.515	0.444427	0.157381	0.315771	0.752363	0.945785	1.10745
0.515	0.441123	0.158558	0.31638	0.748434	0.942742	1.10596
0.516	0.4379	0.159939	0.316936	0.744633	0.939675	1.10448
0.516	0.434691	0.161319	0.31707	0.741514	0.937225	1.10329
0.516	0.43141	0.162674	0.316141	0.739245	0.935455	1.10222
0.517	0.42903	0.163799	0.315159	0.736977	0.933858	1.10116
0.517	0.42686	0.164721	0.314193	0.734703	0.93297	1.10035
0.518	0.42509	0.165457	0.313266	0.733222	0.932666	1.09956
0.518	0.425529	0.165449	0.311684	0.732904	0.932487	1.09876
0.519	0.426161	0.164996	0.310057	0.732649	0.933125	1.09797
0.519	0.426732	0.16454	0.308447	0.732328	0.934615	1.09586
0.519	0.427226	0.16383	0.306994	0.732753	0.937066	1.09308
0.52	0.426935	0.161998	0.305739	0.73319	0.939696	1.0902
0.52	0.426199	0.159096	0.304498	0.733637	0.941621	1.08698
0.521	0.425319	0.156244	0.30326	0.733734	0.942892	1.08369
0.521	0.424094	0.153551	0.302012	0.733399	0.944119	1.08041
0.522	0.422384	0.151025	0.300464	0.732962	0.945324	1.07716
0.522	0.420505	0.148551	0.298833	0.731886	0.945136	1.07351
0.522	0.418523	0.146307	0.29699	0.729722	0.942815	1.0694
0.523	0.416371	0.145281	0.296185	0.72756	0.939712	1.06526
0.523	0.414533	0.145861	0.295441	0.726148	0.935536	1.06267
0.524	0.412834	0.146842	0.294708	0.724728	0.930452	1.06067
0.524	0.411804	0.1491	0.294037	0.72361	0.925358	1.05867
0.525	0.41165	0.152173	0.294605	0.72276	0.920366	1.05674
0.525	0.411719	0.15517	0.295724	0.722027	0.916021	1.05539
0.525	0.411789	0.158103	0.29685	0.721488	0.912682	1.05502
0.526	0.411866	0.160638	0.298278	0.721472	0.909599	1.05473
0.526	0.411972	0.162685	0.299715	0.721557	0.908151	1.05488
0.527	0.412104	0.164425	0.301313	0.721659	0.908332	1.05535
0.527	0.412144	0.164601	0.30293	0.721877	0.908554	1.05581
0.528	0.4118	0.163584	0.303037	0.721637	0.90867	1.05628
0.528	0.411395	0.162569	0.302012	0.721481	0.907878	1.0562
0.528	0.41099	0.161533	0.300963	0.721114	0.905746	1.05517
0.529	0.410585	0.161542	0.298534	0.720386	0.903437	1.05395
0.529	0.411854	0.162498	0.295549	0.719487	0.90036	1.05199
0.53	0.414089	0.163494	0.292595	0.718598	0.896538	1.04933
0.53	0.416297	0.165103	0.289702	0.717476	0.892718	1.04663
0.531	0.418455	0.167037	0.287169	0.715628	0.888928	1.04394
0.531	0.420642	0.169036	0.285435	0.713252	0.88555	1.04207
0.531	0.42287	0.17108	0.283833	0.71078	0.883521	1.04092
0.532	0.425147	0.173451	0.283792	0.708756	0.881691	1.03931
0.532	0.426063	0.175949	0.284745	0.706523	0.880932	1.03854
0.533	0.425872	0.178422	0.285726	0.704301	0.881258	1.03839
0.533	0.425505	0.179277	0.286682	0.702111	0.881593	1.03828
0.534	0.423409	0.179792	0.287504	0.700028	0.881923	1.03817
0.534	0.420464	0.180305	0.287806	0.698037	0.882148	1.03704
0.534	0.417422	0.180839	0.288052	0.696351	0.882242	1.03543
0.535	0.414347	0.179647	0.287836	0.695398	0.882272	1.03379
0.535	0.412129	0.177886	0.28691	0.694916	0.881761	1.03097
0.536	0.410627	0.176121	0.285983	0.694437	0.880103	1.02781
0.536	0.409503	0.173856	0.285064	0.693281	0.878449	1.02521
0.537	0.40999	0.171541	0.284074	0.692064	0.876794	1.02261
0.537	0.411387	0.169149	0.28266	0.690807	0.875153	1.02149
0.537	0.412913	0.166912	0.281199	0.689514	0.873528	1.02083
0.538	0.414449	0.165807	0.279883	0.688105	0.871909	1.0202
0.538	0.415484	0.165156	0.279053	0.686637	0.870425	1.02092
0.539	0.416048	0.164704	0.27824	0.685171	0.869038	1.0218
0.539	0.416544	0.165959	0.277433	0.683705	0.86766	1.02266
0.54	0.415998	0.167646	0.277138	0.682754	0.866281	1.02338
0.54	0.414826	0.169319	0.279433	0.682168	0.864951	1.02327
0.54	0.413358	0.171061	0.282346	0.682322	0.863247	1.02271
0.541	0.411908	0.173131	0.285256	0.682545	0.861222	1.02182
0.541	0.410066	0.175387	0.288512	0.682775	0.859163	1.01962
0.542	0.407811	0.177452	0.291839	0.683017	0.857087	1.01711
0.542	0.405523	0.178502	0.295253	0.683293	0.854971	1.01463
0.543	0.403833	0.179179	0.297795	0.683167	0.852794	1.01208
0.543	0.402547	0.179835	0.298033	0.682813	0.850552	1.00937
0.543	0.401275	0.180369	0.297161	0.68243	0.848589	1.00652
0.544	0.400078	0.180454	0.295261	0.681405	0.847506	1.00403
0.544	0.399679	0.180129	0.291245	0.680141	0.846882	1.00227
0.545	0.400368	0.179655	0.28661	0.678207	0.846472	1.00083
0.545	0.401119	0.178815	0.281879	0.676272	0.846435	0.999406
0.546	0.402354	0.177823	0.277788	0.674115	0.846585	0.998138
0.546	0.403946	0.17685	0.275278	0.671826	0.84676	0.997219
0.546	0.405495	0.175832	0.273653	0.669512	0.846858	0.996469
0.547	0.406906	0.174671	0.273161	0.667661	0.845956	0.995843
0.547	0.407822	0.17342	0.274823	0.665964	0.84405	0.99542
0.548	0.408062	0.172372	0.277484	0.664278	0.841874	0.995061
0.548	0.408099	0.171841	0.280305	0.662599	0.838993	0.994698
0.549	0.407187	0.17159	0.282915	0.661717	0.835609	0.994215
0.549	0.405668	0.171336	0.284655	0.661443	0.832185	0.992212
0.549	0.404169	0.171357	0.285855	0.661189	0.828765	0.990058
0.55	0.402734	0.1727	0.286275	0.661248	0.825151	0.987676
0.55	0.401709	0.174739	0.285161	0.661413	0.821334	0.984897
0.551	0.401128	0.17685	0.283336	0.661576	0.817654	0.982073
0.551	0.400725	0.179126	0.28153	0.66172	0.815188	0.979261
0.552	0.40098	0.181453	0.279783	0.661918	0.813558	0.97671
0.552	0.401703	0.183775	0.279212	0.662302	0.811929	0.976645
0.552	0.402415	0.186009	0.279168	0.662589	0.810293	0.976893
0.553	0.403128	0.187102	0.279333	0.662048	0.810267	0.977295
0.553	0.403459	0.187878	0.280459	0.661062	0.811487	0.979312
0.554	0.403579	0.188433	0.281993	0.66008	0.812782	0.981351
0.554	0.403549	0.188236	0.283482	0.659091	0.814299	0.983404
0.555	0.402961	0.187018	0.284942	0.65799	0.816	0.985425
0.555	0.402111	0.185802	0.284459	0.656398	0.817655	0.985695
0.555	0.401265	0.18461	0.283263	0.654785	0.819277	0.985739
0.556	0.400416	0.183397	0.281991	0.653068	0.821051	0.985238
0.556	0.398745	0.182368	0.279249	0.651235	0.823003	0.982255
0.557	0.396354	0.181295	0.276025	0.649405	0.824986	0.979254
0.557	0.393851	0.18033	0.272887	0.647596	0.825125	0.97628
0.558	0.391674	0.18072	0.269803	0.64567	0.824278	0.972155
0.558	0.38964	0.181089	0.268042	0.643441	0.82335	0.967202
0.558	0.387633	0.181438	0.266862	0.641174	0.822416	0.961996
0.559	0.385601	0.182401	0.265728	0.639103	0.821349	0.957235
0.559	0.383829	0.184585	0.266922	0.637426	0.82008	0.953896
0.56	0.382846	0.187093	0.268483	0.635748	0.81876	0.950773
0.56	0.381985	0.189529	0.269998	0.634077	0.817287	0.947722
0.561	0.382141	0.191753	0.271581	0.632924	0.815746	0.944739
0.561	0.38286	0.193943	0.272828	0.63254	0.814195	0.942847
0.561	0.383653	0.196119	0.273335	0.632306	0.812684	0.941425
0.562	0.384451	0.197276	0.273748	0.632334	0.810721	0.941145
0.562	0.385148	0.196381	0.272572	0.632585	0.807619	0.941289
0.563	0.385124	0.194755	0.270987	0.632841	0.804362	0.941898
0.563	0.385086	0.192247	0.269395	0.633118	0.801319	0.942661
0.564	0.384705	0.188561	0.267868	0.632399	0.798501	0.943505
0.564	0.383515	0.18473	0.26725	0.630229	0.795637	0.944456
0.564	0.382306	0.180947	0.267656	0.627693	0.792772	0.944429
0.565	0.381096	0.177898	0.268175	0.624528	0.789919	0.943481
0.565	0.379903	0.17586	0.269172	0.620789	0.787147	0.942092
0.566	0.378929	0.174176	0.270745	0.616881	0.784445	0.93953
0.566	0.377963	0.174012	0.272313	0.61347	0.78227	0.936667
0.567	0.37711	0.175677	0.27382	0.611275	0.781247	0.933857
0.567	0.376944	0.177825	0.275009	0.611221	0.780249	0.931055
0.567	0.376774	0.179968	0.275697	0.611758	0.77925	0.928435
0.568	0.376605	0.182208	0.276082	0.613749	0.778267	0.926004
0.568	0.376238	0.184623	0.275453	0.616769	0.777409	0.923844
0.569	0.374256	0.187082	0.274114	0.619989	0.776549	0.922694
0.569	0.372085	0.18854	0.272814	0.623196	0.775674	0.922257
0.57	0.369914	0.189043	0.271808	0.626239	0.774733	0.921815
0.57	0.367542	0.189417	0.271052	0.628717	0.773313	0.921361
0.57	0.365182	0.189788	0.271183	0.630514	0.771892	0.919896
0.571	0.3628	0.190364	0.271334	0.630672	0.770386	0.918277
0.571	0.360872	0.191274	0.271627	0.628772	0.768527	0.916588
0.572	0.360944	0.192187	0.272411	0.626601	0.766584	0.914652
0.572	0.361712	0.192901	0.273344	0.624428	0.764602	0.912526
0.573	0.362396	0.193435	0.274325	0.621748	0.762513	0.910407
0.573	0.364377	0.193974	0.275401	0.61696	0.760413	0.908279
0.573	0.366719	0.194474	0.275262	0.611995	0.758323	0.905982
0.574	0.369198	0.194508	0.273465	0.607491	0.756631	0.903477
0.574	0.371659	0.193868	0.271519	0.603789	0.756379	0.901017
0.575	0.373836	0.19319	0.268498	0.59967	0.756424	0.899664
0.575	0.375319	0.19226	0.265417	0.595771	0.756648	0.898417
0.576	0.3761	0.191092	0.262415	0.592021	0.757188	0.89717
0.576	0.376972	0.189899	0.259398	0.588385	0.757783	0.895914
0.576	0.375699	0.188724	0.257309	0.584755	0.75835	0.895014
0.577	0.373213	0.187715	0.255813	0.581268	0.759192	0.894343
0.577	0.370742	0.186868	0.254395	0.578581	0.760628	0.893693
0.578	0.368406	0.186181	0.254781	0.577285	0.76242	0.893261
0.578	0.366528	0.186079	0.256143	0.575997	0.763679	0.892975
0.579	0.365183	0.186397	0.257603	0.57473	0.764181	0.892688
0.579	0.363975	0.186716	0.259086	0.574067	0.764467	0.891546
0.579	0.363673	0.187034	0.260556	0.573964	0.764712	0.89001
0.58	0.364221	0.186912	0.261995	0.57388	0.764345	0.888266
0.58	0.364781	0.186461	0.263424	0.573641	0.76269	0.886504
0.581	0.365348	0.185908	0.263686	0.573172	0.760371	0.884309
0.581	0.36594	0.185143	0.263375	0.572692	0.757665	0.88195
0.582	0.366806	0.184305	0.263061	0.572213	0.754348	0.879603
0.582	0.367646	0.183475	0.262709	0.572527	0.750877	0.877269
0.582	0.368177	0.182648	0.261492	0.575032	0.747413	0.874417
0.583	0.368139	0.18191	0.259369	0.578063	0.74323	0.87131
0.583	0.368108	0.181215	0.257258	0.58095	0.738346	0.869016
0.584	0.368079	0.180515	0.255192	0.583448	0.73322	0.867247
0.584	0.367951	0.180483	0.253192	0.585861	0.728933	0.865613
0.585	0.367506	0.180607	0.251188	0.58827	0.726076	0.864009
0.585	0.36703	0.180731	0.249143	0.590574	0.723588	0.862377
0.585	0.366467	0.181038	0.246953	0.592545	0.721096	0.862954
0.586	0.365655	0.182421	0.244593	0.59433	0.71864	0.864626
0.586	0.364836	0.184646	0.242471	0.594824	0.716791	0.866339
0.587	0.364019	0.186876	0.241129	0.593621	0.715074	0.868665
0.587	0.363118	0.189026	0.240397	0.592042	0.714152	0.871039
0.588	0.362003	0.191125	0.239664	0.590482	0.713968	0.872606
0.588	0.360833	0.193198	0.239032	0.588412	0.713893	0.874237
0.588	0.359828	0.194931	0.239507	0.584997	0.713811	0.876205
0.589	0.359096	0.195758	0.241046	0.58077	0.713724	0.878444
0.589	0.358393	0.195982	0.24265	0.576757	0.715852	0.880215
0.59	0.357682	0.195641	0.244463	0.573151	0.718372	0.87985
0.59	0.357026	0.194193	0.246402	0.569691	0.720783	0.878687
0.591	0.356529	0.192336	0.248349	0.566222	0.722476	0.877521
0.591	0.356123	0.190489	0.250286	0.562972	0.724147	0.876123
0.591	0.355849	0.188917	0.253048	0.560418	0.725772	0.873727
0.592	0.355761	0.188685	0.256248	0.557951	0.727286	0.870747
0.592	0.355713	0.188974	0.259292	0.556113	0.727832	0.867678
0.593	0.35567	0.189846	0.260727	0.555601	0.728054	0.864426
0.593	0.356007	0.19179	0.261666	0.555755	0.728253	0.861059
0.594	0.357299	0.193905	0.262567	0.555915	0.727439	0.857632
0.594	0.359052	0.196031	0.263458	0.556204	0.725572	0.854368
0.594	0.360716	0.197963	0.261425	0.556889	0.723607	0.851854
0.595	0.362256	0.197603	0.258639	0.557804	0.721643	0.849738
0.595	0.363765	0.197068	0.255974	0.558375	0.719612	0.84821
0.596	0.365253	0.196078	0.251969	0.558207	0.716604	0.847557
0.596	0.366595	0.193453	0.248061	0.558147	0.71339	0.848062
0.597	0.367426	0.190794	0.244164	0.558087	0.710444	0.848587
0.597	0.368067	0.188103	0.240342	0.557929	0.70844	0.848986
0.597	0.368252	0.185719	0.236667	0.556857	0.706706	0.848557
0.598	0.367419	0.185798	0.232987	0.555316	0.704976	0.847885
0.598	0.366255	0.185917	0.230072	0.553612	0.70325	0.846908
0.599	0.365095	0.186695	0.229899	0.551452	0.701528	0.845162
0.599	0.363829	0.189453	0.229992	0.549105	0.699808	0.843212
0.6	0.362074	0.19224	0.229904	0.546774	0.698108	0.841218
0.6	0.360181	0.194986	0.229702	0.544488	0.69659	0.839209
0.6	0.358447	0.197565	0.229247	0.542153	0.695114	0.836401
0.601	0.357205	0.199777	0.228711	0.53979	0.693637	0.833566
0.601	0.356082	0.201969	0.22806	0.537489	0.692253	0.830972
0.602	0.354971	0.203082	0.227277	0.536259	0.691266	0.829239
0.602	0.353995	0.202496	0.226478	0.535347	0.690733	0.82757
0.603	0.354055	0.201909	0.225681	0.534438	0.690221	0.825895
0.603	0.354248	0.201319	0.225753	0.533528	0.689705	0.824211
0.603	0.354628	0.201104	0.227218	0.531952	0.689178	0.822387
0.604	0.355618	0.201397	0.229116	0.530104	0.688645	0.820534
0.604	0.356553	0.201764	0.231196	0.528217	0.688774	0.818695
0.605	0.357495	0.202302	0.233436	0.525666	0.687533	0.817035
0.605	0.358425	0.203085	0.235743	0.523138	0.68481	0.815387
0.606	0.359256	0.20389	0.238068	0.520626	0.681967	0.813738
0.606	0.360076	0.204734	0.239338	0.518114	0.678645	0.811885
0.606	0.360473	0.205605	0.238834	0.516562	0.674942	0.809008
0.607	0.359986	0.205698	0.238232	0.515665	0.671244	0.80535
0.607	0.359502	0.20538	0.23634	0.514834	0.667551	0.801703
0.608	0.359016	0.204956	0.233151	0.514742	0.664637	0.798175
0.608	0.358411	0.204166	0.229952	0.514823	0.662377	0.794672
0.609	0.35745	0.20289	0.226768	0.514863	0.659625	0.791166
0.609	0.356415	0.201446	0.224214	0.515755	0.658603	0.787752
0.609	0.355447	0.199948	0.22257	0.516818	0.658675	0.784657
0.61	0.354576	0.198571	0.221194	0.518012	0.658745	0.781871
0.61	0.35372	0.19754	0.22111	0.519021	0.65882	0.779581
0.611	0.352862	0.196698	0.222327	0.519082	0.659335	0.778338
0.611	0.351908	0.196391	0.223554	0.518643	0.66019	0.777622
0.612	0.350732	0.196745	0.224697	0.518201	0.661068	0.776918
0.612	0.349461	0.197312	0.225401	0.517639	0.661033	0.77627
0.612	0.348423	0.197883	0.225645	0.516419	0.660494	0.775899
0.613	0.347654	0.19859	0.225707	0.514401	0.660059	0.775665
0.613	0.346943	0.199985	0.225062	0.512367	0.659627	0.775295
0.614	0.346224	0.202145	0.223784	0.510214	0.659624	0.774547
0.614	0.345177	0.204275	0.222512	0.507984	0.659872	0.773605
0.615	0.343356	0.206108	0.221242	0.50576	0.660126	0.772659
0.615	0.3412	0.207728	0.220993	0.503544	0.659852	0.771724
0.615	0.339187	0.209339	0.221732	0.501606	0.659351	0.770698
0.616	0.337404	0.210952	0.222588	0.500076	0.658848	0.769045
0.616	0.33568	0.211618	0.223966	0.498754	0.658347	0.767402
0.617	0.333933	0.211339	0.225664	0.498179	0.656516	0.765677
0.617	0.332212	0.210898	0.227376	0.498206	0.654018	0.763624
0.618	0.331048	0.209611	0.2291	0.497598	0.651452	0.761408
0.618	0.330122	0.207654	0.229897	0.496992	0.64837	0.759136
0.618	0.329622	0.205694	0.230152	0.496197	0.645005	0.757113
0.619	0.329899	0.203784	0.230362	0.495136	0.641648	0.756485
0.619	0.330392	0.202426	0.229072	0.49396	0.638286	0.755837
0.62	0.330886	0.20144	0.227264	0.492423	0.63701	0.755343
0.62	0.331367	0.200506	0.225469	0.490561	0.637067	0.755479
0.621	0.331803	0.200598	0.223722	0.488697	0.637129	0.755657
0.621	0.332235	0.201498	0.222617	0.486835	0.638762	0.755877
0.621	0.3326	0.202417	0.221866	0.485985	0.641156	0.756051
0.622	0.332252	0.20336	0.221184	0.486779	0.643542	0.756099
0.622	0.331863	0.204123	0.220903	0.48817	0.645679	0.756116
0.623	0.331473	0.204733	0.221413	0.48979	0.64637	0.755812
0.623	0.331082	0.205311	0.222036	0.491643	0.645386	0.754364
0.624	0.332301	0.205408	0.22263	0.493557	0.644122	0.752909
0.624	0.333906	0.205133	0.223233	0.495461	0.64082	0.751448
0.624	0.335484	0.204816	0.2234	0.496985	0.636383	0.749759
0.625	0.337094	0.204503	0.223343	0.497861	0.631995	0.747429
0.625	0.338561	0.204256	0.223413	0.498467	0.627712	0.744987
0.626	0.339907	0.204086	0.222802	0.497886	0.623872	0.742597
0.626	0.341211	0.203931	0.221716	0.496473	0.620463	0.740367
0.627	0.341271	0.203946	0.220589	0.49457	0.6175	0.738145
0.627	0.340159	0.204081	0.219486	0.492667	0.616235	0.735923
0.627	0.338621	0.204231	0.217795	0.490463	0.616175	0.73373
0.628	0.336747	0.204379	0.215396	0.487732	0.61611	0.731602
0.628	0.333858	0.204421	0.212863	0.484903	0.616025	0.729506
0.629	0.330496	0.204278	0.210742	0.482433	0.61579	0.727783
0.629	0.326789	0.2041	0.208918	0.480443	0.615418	0.726588
0.63	0.322897	0.203854	0.207174	0.478843	0.614888	0.725497
0.63	0.319889	0.203532	0.205456	0.477204	0.613932	0.72441
0.63	0.317428	0.203205	0.203553	0.475032	0.612693	0.723913
0.631	0.316116	0.202884	0.201265	0.472926	0.611448	0.724533
0.631	0.316548	0.203129	0.198874	0.471225	0.610204	0.725614
0.632	0.317511	0.204867	0.197043	0.469774	0.609049	0.726633
0.632	0.318492	0.206796	0.195987	0.468478	0.607936	0.727618
0.633	0.319506	0.208874	0.19511	0.467745	0.606876	0.728605
0.633	0.320543	0.211092	0.194241	0.467502	0.606009	0.729586
0.633	0.321573	0.213345	0.193788	0.467264	0.605208	0.730443
0.634	0.322247	0.2155	0.197037	0.466997	0.60441	0.731064
0.634	0.32225	0.21688	0.201433	0.466097	0.603255	0.73161
0.635	0.321662	0.215015	0.206074	0.464799	0.602378	0.731468
0.635	0.321074	0.213048	0.211008	0.463462	0.601639	0.730203
0.636	0.320821	0.210315	0.215923	0.461751	0.600873	0.72865
0.636	0.32162	0.206297	0.220815	0.459626	0.600003	0.727104
0.636	0.32317	0.202364	0.225759	0.457491	0.599106	0.725457
0.637	0.324678	0.198366	0.22773	0.455356	0.598209	0.723525
0.637	0.326166	0.194504	0.229217	0.454376	0.59732	0.721537
0.638	0.327677	0.191535	0.230192	0.455124	0.596159	0.719677
0.638	0.329196	0.188822	0.227152	0.45607	0.594858	0.71807
0.639	0.330561	0.187665	0.223454	0.457496	0.594062	0.716484
0.639	0.331521	0.18882	0.219665	0.459677	0.592977	0.714413
0.639	0.331937	0.189987	0.215936	0.461864	0.591786	0.712498
0.64	0.331918	0.191161	0.212577	0.464046	0.59059	0.711952
0.64	0.33082	0.192938	0.209308	0.465272	0.589397	0.711449
0.641	0.329155	0.195775	0.205988	0.465274	0.588376	0.711125
0.641	0.327498	0.198587	0.20596	0.465037	0.58748	0.711055
0.642	0.325823	0.200854	0.206124	0.463431	0.586606	0.710957
0.642	0.324759	0.202524	0.206279	0.460212	0.586033	0.710838
0.642	0.324384	0.204242	0.206322	0.456846	0.585578	0.710038
0.643	0.324299	0.205985	0.206073	0.453503	0.584471	0.706472
0.643	0.324983	0.208049	0.205743	0.450986	0.583364	0.703409
0.644	0.326128	0.210542	0.205395	0.449567	0.581783	0.699765
0.644	0.327285	0.213137	0.204695	0.448548	0.579803	0.695244
0.645	0.328454	0.214948	0.203964	0.448617	0.577777	0.690778
0.645	0.32825	0.215967	0.203229	0.449748	0.575605	0.686344
0.645	0.326716	0.216929	0.202552	0.451063	0.573389	0.682029
0.646	0.324854	0.217882	0.202662	0.452389	0.571191	0.677883
0.646	0.322224	0.218904	0.203099	0.453205	0.568994	0.673727
0.647	0.318951	0.220067	0.203689	0.453076	0.566798	0.671502
0.647	0.315572	0.221298	0.204539	0.452581	0.565479	0.670927
0.648	0.31225	0.222139	0.205458	0.450867	0.564301	0.670383
0.648	0.309351	0.222559	0.206418	0.448114	0.563127	0.669839
0.648	0.307012	0.222871	0.207361	0.445005	0.562344	0.669285
0.649	0.304766	0.223183	0.208433	0.441837	0.561872	0.668728
0.649	0.304144	0.223359	0.209542	0.438418	0.561522	0.668166
0.65	0.30476	0.223167	0.210445	0.434261	0.56119	0.667291
0.65	0.305536	0.222843	0.210628	0.429908	0.560816	0.666267
0.651	0.306293	0.222416	0.210538	0.426137	0.560284	0.665233
0.651	0.306815	0.221829	0.210246	0.423265	0.559706	0.664198
0.651	0.306767	0.221194	0.209686	0.420639	0.558508	0.663713
0.652	0.306365	0.220562	0.208106	0.418526	0.55717	0.663795
0.652	0.305482	0.219858	0.205795	0.416698	0.555797	0.663957
0.653	0.304036	0.218923	0.203497	0.415914	0.55442	0.664102
0.653	0.302595	0.217962	0.201115	0.415422	0.553107	0.664243
0.654	0.301156	0.217179	0.198671	0.415243	0.552094	0.664391
0.654	0.299925	0.216818	0.196213	0.415902	0.551228	0.664561
0.654	0.29953	0.216487	0.193673	0.416725	0.550403	0.6649
0.655	0.299173	0.216169	0.190794	0.417539	0.549703	0.665378
0.655	0.299133	0.216236	0.187804	0.418331	0.549074	0.665785
0.656	0.299678	0.218137	0.185278	0.417412	0.548607	0.665505
0.656	0.300488	0.219927	0.183767	0.416185	0.548198	0.663923
0.657	0.301279	0.22164	0.182814	0.414678	0.548428	0.662346
0.657	0.30194	0.223469	0.181851	0.411982	0.548946	0.660733
0.657	0.302	0.225401	0.180873	0.409091	0.549361	0.658868
0.658	0.302025	0.227413	0.179817	0.406264	0.549442	0.65674
0.658	0.301683	0.229423	0.1787	0.403473	0.549413	0.654587
0.659	0.30065	0.230809	0.177658	0.401182	0.549388	0.652296
0.659	0.299634	0.231108	0.177028	0.398938	0.549381	0.649885
0.66	0.298616	0.231386	0.176494	0.396755	0.547892	0.647465
0.66	0.297284	0.231049	0.175962	0.396703	0.545688	0.645031
0.66	0.294909	0.228914	0.175433	0.395996	0.543411	0.643473
0.661	0.292342	0.226778	0.175406	0.395282	0.540413	0.641756
0.661	0.290107	0.224746	0.175768	0.394691	0.53723	0.640104
0.662	0.288354	0.222865	0.176149	0.394972	0.534045	0.638706
0.662	0.286602	0.221082	0.176628	0.395473	0.530898	0.63752
0.663	0.284821	0.219324	0.177136	0.395813	0.528828	0.636337
0.663	0.283192	0.218568	0.177629	0.395664	0.527119	0.635158
0.663	0.281915	0.218655	0.17812	0.395453	0.525427	0.63485
0.664	0.280758	0.218742	0.179167	0.395241	0.52534	0.63576
0.664	0.280181	0.21883	0.180619	0.394652	0.526121	0.636698
0.665	0.280136	0.219762	0.182134	0.392677	0.526905	0.636985
0.665	0.280248	0.221687	0.182917	0.390108	0.52768	0.6374
0.666	0.280369	0.223895	0.183464	0.387279	0.528873	0.637812
0.666	0.280151	0.226106	0.183967	0.383797	0.530257	0.638234
0.666	0.279339	0.228316	0.184474	0.380175	0.531647	0.637497
0.667	0.278313	0.230519	0.185511	0.376528	0.531832	0.635782
0.667	0.277045	0.232713	0.186864	0.373314	0.531719	0.633983
0.668	0.275465	0.23413	0.188315	0.371393	0.531615	0.631576
0.668	0.273802	0.234472	0.189355	0.370086	0.531505	0.628079
0.669	0.272125	0.234554	0.190139	0.369515	0.529844	0.624521
0.669	0.270863	0.23344	0.190889	0.370912	0.527366	0.621764
0.669	0.269841	0.231477	0.191615	0.372715	0.524873	0.619062
0.67	0.268899	0.229376	0.191624	0.374582	0.521954	0.616572
0.67	0.268386	0.227278	0.190805	0.376356	0.518886	0.614169
0.671	0.268406	0.225193	0.18988	0.377809	0.515789	0.611721
0.671	0.2686	0.223122	0.188217	0.379065	0.51264	0.609902
0.672	0.268794	0.221053	0.186406	0.379583	0.509449	0.609347
0.672	0.270159	0.22	0.184602	0.378952	0.506184	0.60894
0.672	0.273849	0.220019	0.182748	0.37784	0.502984	0.608525
0.673	0.278399	0.220037	0.181134	0.37672	0.501159	0.608168
0.673	0.282628	0.220055	0.179789	0.374613	0.500064	0.607133
0.674	0.286608	0.220176	0.178433	0.372296	0.498991	0.606106
0.674	0.290497	0.221172	0.177476	0.369884	0.49791	0.604926
0.675	0.294349	0.222181	0.17716	0.367665	0.49663	0.603606
0.675	0.2978	0.22317	0.1772	0.365748	0.494368	0.602259
0.675	0.300098	0.224134	0.17724	0.363952	0.492131	0.600912
0.676	0.302023	0.225102	0.177302	0.362158	0.489948	0.599345
0.676	0.302628	0.226069	0.177449	0.36048	0.487827	0.597392
0.677	0.30077	0.226934	0.177749	0.35937	0.485685	0.595279
0.677	0.298287	0.227489	0.177998	0.35856	0.483117	0.593091
0.678	0.296076	0.228012	0.177985	0.358511	0.481067	0.590904
0.678	0.293552	0.228134	0.177831	0.358665	0.480242	0.588695
0.678	0.289792	0.227674	0.17767	0.358879	0.479444	0.586497
0.679	0.285921	0.227213	0.177527	0.359085	0.479026	0.58444
0.679	0.282451	0.226748	0.177476	0.359317	0.479453	0.582801
0.68	0.279599	0.226466	0.177485	0.358953	0.479894	0.581332
0.68	0.277432	0.22641	0.177474	0.358417	0.480311	0.580138
0.681	0.275219	0.226394	0.177385	0.357715	0.481149	0.579332
0.681	0.273071	0.226626	0.177142	0.356348	0.482878	0.578662
0.681	0.270924	0.227054	0.176895	0.35491	0.485592	0.577994
0.682	0.269445	0.227503	0.176614	0.353616	0.48763	0.577457
0.682	0.268142	0.227957	0.175968	0.352332	0.488695	0.577124
0.683	0.267021	0.228282	0.175162	0.351183	0.489729	0.576841
0.683	0.267234	0.228461	0.174339	0.350324	0.490756	0.576396
0.684	0.26817	0.228609	0.17342	0.349507	0.491736	0.575466
0.684	0.269074	0.22847	0.172487	0.348694	0.492618	0.574456
0.684	0.269919	0.228184	0.171551	0.34851	0.493483	0.573438
0.685	0.272538	0.227883	0.1706	0.348383	0.493725	0.572404
0.685	0.27568	0.227582	0.169619	0.348314	0.493118	0.571161
0.686	0.278895	0.226645	0.168584	0.348297	0.491755	0.569888
0.686	0.281144	0.225116	0.16759	0.348305	0.490393	0.568645
0.687	0.283158	0.223598	0.167047	0.348463	0.488649	0.567168
0.687	0.285211	0.222254	0.166565	0.348463	0.485998	0.56568
0.687	0.28722	0.220999	0.166089	0.348003	0.482874	0.56419
0.688	0.288894	0.219743	0.16561	0.347485	0.479806	0.562699
0.688	0.290338	0.218685	0.165698	0.346978	0.476872	0.561992
0.689	0.291761	0.218675	0.165887	0.346437	0.474011	0.561471
0.689	0.291555	0.219682	0.166087	0.34534	0.471122	0.560956
0.69	0.290519	0.220878	0.166412	0.3439	0.468461	0.56067
0.69	0.289416	0.222707	0.166739	0.342411	0.466775	0.560421
0.69	0.288322	0.224974	0.167062	0.340804	0.465466	0.560273
0.691	0.287344	0.22725	0.167312	0.339025	0.464629	0.559822
0.691	0.286475	0.229583	0.166926	0.337249	0.464716	0.557864
0.692	0.285619	0.232244	0.166299	0.33547	0.465124	0.555379
0.692	0.285125	0.235188	0.165547	0.334127	0.465562	0.55275
0.693	0.284883	0.237675	0.164309	0.333179	0.465846	0.549478
0.693	0.284676	0.238963	0.163008	0.332304	0.46535	0.545998
0.693	0.284462	0.239676	0.161693	0.331972	0.464608	0.542495
0.694	0.284021	0.240388	0.160534	0.331978	0.463531	0.538946
0.694	0.283194	0.241099	0.15941	0.331978	0.46207	0.535253
0.695	0.282564	0.241024	0.158311	0.331588	0.46037	0.531587
0.695	0.281806	0.240616	0.157478	0.331362	0.458667	0.528241
0.696	0.28097	0.240095	0.157163	0.331319	0.456991	0.526278
0.696	0.280139	0.239077	0.157012	0.33121	0.453203	0.524816
0.696	0.27929	0.237958	0.156862	0.33066	0.448741	0.523356
0.697	0.278322	0.236845	0.157064	0.329757	0.444399	0.521847
0.697	0.276328	0.235724	0.157917	0.328852	0.441023	0.520198
0.698	0.274368	0.233805	0.159074	0.32794	0.437729	0.518442
0.698	0.272693	0.231576	0.160064	0.326952	0.434516	0.516773
0.699	0.271385	0.229444	0.16104	0.325837	0.430996	0.515298
0.699	0.26982	0.228384	0.162018	0.325327	0.429232	0.51348
0.699	0.268277	0.227337	0.16297	0.324655	0.428327	0.511671
0.7	0.266713	0.226277	0.164131	0.32381	0.427722	0.510212
0.7	0.265005	0.225241	0.165714	0.322961	0.427874	0.509755
0.701	0.263291	0.22443	0.167418	0.321991	0.429539	0.509793
0.701	0.261732	0.223717	0.168599	0.320149	0.431309	0.509977
0.702	0.261092	0.223154	0.169102	0.316859	0.433104	0.510388
0.702	0.260449	0.223332	0.169504	0.313568	0.43514	0.510804
0.702	0.259815	0.223683	0.170111	0.310336	0.436938	0.51118
0.703	0.259284	0.224036	0.16926	0.30717	0.438214	0.511354
0.703	0.259192	0.224549	0.164988	0.303461	0.4389	0.510691
0.704	0.259212	0.225617	0.160624	0.299792	0.437307	0.509675
0.704	0.259282	0.226967	0.155848	0.296423	0.435047	0.508169
0.705	0.259517	0.228239	0.150727	0.293605	0.432824	0.505344
0.705	0.259764	0.229315	0.145674	0.290932	0.430605	0.502479
0.706	0.26	0.230311	0.140805	0.289299	0.428372	0.499612
0.706	0.260165	0.231304	0.136979	0.288955	0.426116	0.49679
0.706	0.260104	0.232578	0.135012	0.288606	0.424019	0.493573
0.707	0.259962	0.234492	0.133362	0.288235	0.422571	0.490298
0.707	0.259672	0.23671	0.134024	0.2883	0.421615	0.487342
0.708	0.259164	0.23854	0.13682	0.289724	0.420659	0.486162
0.708	0.258579	0.239832	0.139599	0.291268	0.419714	0.484989
0.709	0.258003	0.240867	0.14234	0.29246	0.418856	0.483818
0.709	0.257423	0.241881	0.144557	0.293183	0.418177	0.482741
0.709	0.256808	0.242937	0.146249	0.293865	0.417501	0.482554
0.71	0.256166	0.243982	0.14758	0.294537	0.416809	0.482468
0.71	0.255656	0.244956	0.147129	0.295316	0.4161	0.48245
0.711	0.255363	0.245919	0.145678	0.296247	0.415388	0.482685
0.711	0.255129	0.246567	0.144272	0.297241	0.414675	0.482915
0.712	0.254895	0.246739	0.142864	0.297587	0.414094	0.483148
0.712	0.254606	0.246622	0.142039	0.29683	0.413873	0.48267
0.712	0.255001	0.2465	0.1415	0.296018	0.413649	0.482157
0.713	0.255893	0.246292	0.141049	0.295205	0.413336	0.481626
0.713	0.256781	0.245764	0.141428	0.294524	0.412861	0.480738
0.714	0.257661	0.245007	0.142046	0.294029	0.412376	0.479176
0.714	0.258527	0.244297	0.142661	0.293586	0.411891	0.477544
0.715	0.25939	0.243657	0.143293	0.293012	0.411368	0.47591
0.715	0.26015	0.243058	0.145018	0.292316	0.41076	0.474769
0.715	0.259451	0.242461	0.146876	0.291594	0.410137	0.474913
0.716	0.258204	0.241878	0.14871	0.290869	0.409361	0.475714
0.716	0.256787	0.24138	0.149721	0.289902	0.408283	0.476734
0.717	0.254542	0.240992	0.150709	0.288548	0.407206	0.477828
0.717	0.252092	0.24067	0.151715	0.287092	0.406127	0.478959
0.718	0.249624	0.24061	0.152697	0.285477	0.40528	0.480062
0.718	0.247145	0.24084	0.152783	0.28372	0.405003	0.480776
0.718	0.244628	0.241066	0.152655	0.281936	0.405031	0.480685
0.719	0.24215	0.241296	0.15242	0.28014	0.405105	0.480238
0.719	0.239883	0.241578	0.151068	0.277939	0.405262	0.478981
0.72	0.239392	0.24192	0.149761	0.274688	0.405458	0.476465
0.72	0.23903	0.242237	0.148456	0.27128	0.405695	0.473553
0.721	0.23868	0.242444	0.146927	0.26882	0.405712	0.470883
0.721	0.238331	0.242554	0.144134	0.26672	0.405176	0.468526
0.721	0.239935	0.242666	0.140653	0.264648	0.404346	0.466714
0.722	0.241753	0.242778	0.137435	0.262546	0.403221	0.465189
0.722	0.243562	0.243013	0.134952	0.260501	0.401529	0.463779
0.723	0.245336	0.243404	0.132634	0.258763	0.399555	0.462873
0.723	0.247191	0.243822	0.130292	0.257068	0.397583	0.462695
0.724	0.249074	0.244188	0.128448	0.255818	0.395923	0.462456
0.724	0.250682	0.244499	0.128159	0.255652	0.395139	0.462258
0.724	0.24969	0.24481	0.129187	0.255517	0.395231	0.461857
0.725	0.248097	0.245124	0.130291	0.254884	0.395592	0.46028
0.725	0.246269	0.245193	0.13222	0.254221	0.396531	0.458173
0.726	0.242653	0.244745	0.134949	0.253077	0.397697	0.455607
0.726	0.238794	0.244064	0.137811	0.251937	0.39886	0.452451
0.727	0.234932	0.24326	0.140656	0.250713	0.399767	0.449424
0.727	0.231278	0.242309	0.143421	0.249191	0.39864	0.446427
0.727	0.228437	0.241321	0.146009	0.247663	0.396799	0.44325
0.728	0.226396	0.240324	0.148462	0.246134	0.394558	0.439333
0.728	0.225098	0.239119	0.150653	0.244685	0.391292	0.435388
0.729	0.226047	0.237487	0.151499	0.244536	0.387378	0.432103
0.729	0.227471	0.235703	0.150672	0.244552	0.383551	0.430309
0.73	0.228914	0.23423	0.149832	0.244608	0.379738	0.428528
0.73	0.230281	0.233237	0.148882	0.245138	0.376133	0.426759
0.73	0.23103	0.23242	0.147248	0.245632	0.372536	0.425639
0.731	0.230983	0.231595	0.144681	0.246129	0.369221	0.426744
0.731	0.230676	0.230789	0.142155	0.246673	0.36829	0.427948
0.732	0.229579	0.230183	0.139815	0.247655	0.367706	0.42951
0.732	0.227932	0.229648	0.137697	0.248866	0.367119	0.431605
0.733	0.226366	0.229342	0.135621	0.249953	0.366528	0.433631
0.733	0.224811	0.229486	0.133543	0.249779	0.366685	0.435643
0.733	0.223445	0.229766	0.131691	0.249493	0.366991	0.436571
0.734	0.224007	0.230043	0.130844	0.249198	0.367324	0.436626
0.734	0.225151	0.230318	0.130035	0.248915	0.367354	0.436495
0.735	0.226407	0.230419	0.129801	0.248762	0.367359	0.435435
0.735	0.22823	0.23047	0.130759	0.248726	0.367354	0.432388
0.736	0.230956	0.2305	0.131725	0.248652	0.367274	0.429319
0.736	0.234022	0.230315	0.132693	0.248365	0.365853	0.426253
0.736	0.237288	0.230085	0.133698	0.247861	0.364085	0.423149
0.737	0.240268	0.229862	0.135053	0.24724	0.362218	0.41996
0.737	0.242911	0.229634	0.136437	0.246612	0.359673	0.416714
0.738	0.245197	0.229298	0.137565	0.246457	0.357087	0.414434
0.738	0.24548	0.228911	0.137726	0.245863	0.35449	0.412927
0.739	0.244858	0.22852	0.137882	0.244566	0.352152	0.411567
0.739	0.244228	0.228361	0.138035	0.243149	0.351375	0.410207
0.739	0.243592	0.228205	0.13811	0.241491	0.351493	0.408853
0.74	0.241216	0.228055	0.137918	0.239566	0.351922	0.407507
0.74	0.237677	0.227909	0.137629	0.237649	0.353503	0.406168
0.741	0.234048	0.228002	0.137265	0.235816	0.355326	0.404908
0.741	0.230701	0.228452	0.136572	0.234161	0.357191	0.403748
0.742	0.227482	0.228917	0.135853	0.233646	0.358994	0.402618
0.742	0.224221	0.229479	0.135124	0.232652	0.360401	0.401782
0.742	0.220909	0.230071	0.134367	0.232138	0.36129	0.400729
0.743	0.217364	0.230648	0.133551	0.232387	0.361662	0.399246
0.743	0.213624	0.231292	0.132716	0.232744	0.360605	0.397649
0.744	0.209851	0.232249	0.131978	0.23306	0.358785	0.396057
0.744	0.207941	0.233628	0.131491	0.233387	0.356961	0.394451
0.745	0.207054	0.234937	0.131092	0.232991	0.355134	0.392835
0.745	0.206261	0.235952	0.130693	0.232448	0.353357	0.391201
0.745	0.205466	0.236711	0.130229	0.231789	0.351661	0.389577
0.746	0.205382	0.237478	0.129561	0.230061	0.350062	0.388062
0.746	0.206472	0.238278	0.128758	0.228194	0.348854	0.386155
0.747	0.207957	0.239345	0.127965	0.226319	0.348158	0.384523
0.747	0.209643	0.240821	0.127229	0.224451	0.347462	0.383333
0.748	0.211538	0.242172	0.126532	0.225135	0.346764	0.382169
0.748	0.213482	0.243183	0.125838	0.226727	0.345439	0.381007
0.748	0.215448	0.243867	0.125673	0.228441	0.342727	0.379876
0.749	0.217032	0.244569	0.127031	0.231042	0.340001	0.379061
0.749	0.217865	0.245273	0.129515	0.233665	0.337229	0.378243
0.75	0.218499	0.245933	0.132159	0.236236	0.33441	0.377396
0.75	0.218272	0.246534	0.134974	0.238799	0.331597	0.376469
0.751	0.216907	0.247105	0.137843	0.239377	0.328763	0.375561
0.751	0.215301	0.247379	0.140707	0.238967	0.326112	0.374653
0.751	0.213705	0.247296	0.143255	0.238497	0.323836	0.373928
0.752	0.212107	0.247213	0.14423	0.235305	0.321712	0.373685
0.752	0.210519	0.247132	0.143733	0.231428	0.319984	0.373486
0.753	0.208925	0.246726	0.14256	0.227498	0.31965	0.373188
0.753	0.207749	0.245974	0.139712	0.223433	0.319327	0.372669
0.754	0.207354	0.245179	0.136075	0.218827	0.319025	0.372157
0.754	0.207085	0.244427	0.132454	0.214	0.318725	0.371636
0.754	0.206816	0.243715	0.128795	0.209221	0.318339	0.371032
0.755	0.2066	0.243002	0.126087	0.206509	0.317836	0.370211
0.755	0.207654	0.24229	0.123989	0.204648	0.31729	0.369374
0.756	0.20888	0.241144	0.122421	0.202806	0.316703	0.36818
0.756	0.210102	0.239617	0.123034	0.200949	0.315726	0.366637
0.757	0.211338	0.238034	0.124412	0.198799	0.31463	0.365063
0.757	0.212516	0.236912	0.125811	0.196365	0.31353	0.363492
0.757	0.213688	0.236007	0.127221	0.193944	0.312853	0.361872
0.758	0.214855	0.235124	0.127527	0.192027	0.31336	0.360204
0.758	0.216173	0.234258	0.127579	0.190447	0.3144	0.358522
0.759	0.217505	0.23472	0.127481	0.188881	0.315095	0.356946
0.759	0.218678	0.235997	0.12614	0.187481	0.315979	0.355459
0.76	0.218536	0.237305	0.124565	0.187009	0.316961	0.353985
0.76	0.218394	0.238965	0.122949	0.187717	0.317977	0.352511
0.76	0.218251	0.240801	0.12132	0.188505	0.318851	0.349894
0.761	0.218043	0.242725	0.11893	0.189635	0.318918	0.346279
0.761	0.217264	0.244722	0.116321	0.191004	0.318329	0.342481
0.762	0.216344	0.246521	0.11369	0.192357	0.317535	0.338769
0.762	0.215415	0.247297	0.112248	0.193627	0.315505	0.335084
0.763	0.21441	0.247036	0.110908	0.194669	0.312727	0.331447
0.763	0.213406	0.246757	0.109547	0.195248	0.310346	0.327858
0.763	0.212416	0.244944	0.108252	0.195671	0.307832	0.325314
0.764	0.211366	0.242124	0.10868	0.195025	0.304593	0.323154
0.764	0.21016	0.239272	0.110816	0.193298	0.300628	0.321092
0.765	0.208892	0.236848	0.11298	0.191597	0.296911	0.320414
0.765	0.207843	0.235701	0.116069	0.189873	0.293987	0.32054
0.766	0.207265	0.235559	0.1194	0.188053	0.291636	0.320655
0.766	0.206786	0.235782	0.122741	0.186095	0.289288	0.320827
0.766	0.206303	0.237217	0.125818	0.184221	0.287203	0.321535
0.767	0.205773	0.239595	0.127932	0.182754	0.286307	0.32316
0.767	0.205129	0.241986	0.12873	0.181663	0.28692	0.324713
0.768	0.204222	0.244273	0.129397	0.181026	0.28773	0.325191
0.768	0.203401	0.24617	0.128259	0.180376	0.289292	0.325328
0.769	0.202704	0.247578	0.125513	0.179579	0.291477	0.325484
0.769	0.202046	0.248772	0.122841	0.17857	0.293586	0.325671
0.769	0.201384	0.248869	0.120161	0.177588	0.295675	0.326029
0.77	0.200457	0.247869	0.117404	0.176713	0.297265	0.326646
0.77	0.198986	0.246868	0.114358	0.175928	0.298074	0.327135
0.771	0.197284	0.245848	0.111454	0.175138	0.298577	0.326986
0.771	0.195667	0.244442	0.109519	0.174341	0.297795	0.326134
0.772	0.194137	0.242568	0.108748	0.174582	0.295677	0.32528
0.772	0.192876	0.240825	0.107976	0.175487	0.293544	0.324393
0.772	0.191608	0.239584	0.107206	0.17648	0.291438	0.323007
0.773	0.190349	0.238692	0.106706	0.177628	0.28991	0.32095
0.773	0.189113	0.237793	0.106792	0.178929	0.289278	0.318843
0.774	0.187899	0.236892	0.106898	0.18029	0.288749	0.316522
0.774	0.187011	0.235894	0.107183	0.181639	0.288806	0.31404
0.775	0.186637	0.234822	0.107694	0.182489	0.2896	0.311632
0.775	0.186452	0.233807	0.108199	0.182769	0.290424	0.309291
0.775	0.186267	0.233356	0.108812	0.182897	0.291236	0.306979
0.776	0.186087	0.233177	0.109535	0.181834	0.291237	0.304386
0.776	0.18572	0.232999	0.110392	0.17988	0.289757	0.302382
0.777	0.185358	0.232823	0.111245	0.177824	0.287711	0.300462
0.777	0.184988	0.233474	0.112053	0.175769	0.285	0.299171
0.778	0.184603	0.235223	0.112213	0.173158	0.281466	0.298241
0.778	0.184212	0.237222	0.112378	0.169937	0.277935	0.297301
0.778	0.18382	0.239364	0.112531	0.166565	0.274434	0.296338
0.779	0.183666	0.241536	0.112688	0.163672	0.271132	0.295246
0.779	0.18457	0.243694	0.112987	0.161267	0.268179	0.293816
0.78	0.185859	0.245863	0.113472	0.158965	0.265347	0.292294
0.78	0.187139	0.24775	0.114061	0.156699	0.263348	0.290967
0.781	0.18862	0.248236	0.114369	0.154245	0.262866	0.289205
0.781	0.190081	0.248631	0.114484	0.151424	0.262847	0.287471
0.781	0.191565	0.247906	0.11457	0.14846	0.262813	0.285738
0.782	0.193013	0.246198	0.114642	0.146065	0.262919	0.284371
0.782	0.194132	0.244453	0.114681	0.144337	0.263325	0.283847
0.783	0.195151	0.242736	0.114701	0.142745	0.263902	0.283716
0.783	0.195895	0.24149	0.114724	0.141168	0.264274	0.2837
0.784	0.195515	0.241664	0.114547	0.140058	0.264307	0.283942
0.784	0.194865	0.241921	0.114278	0.140219	0.26422	0.284262
0.784	0.194218	0.242777	0.114006	0.140623	0.263794	0.284622
0.785	0.193412	0.244666	0.113734	0.141294	0.263647	0.284713
0.785	0.192884	0.246609	0.112369	0.142355	0.264134	0.28378
0.786	0.192437	0.248578	0.10925	0.143479	0.264994	0.282169
0.786	0.192008	0.250968	0.105931	0.144642	0.265685	0.280101
0.787	0.191685	0.253999	0.102603	0.145606	0.266002	0.277171
0.787	0.191633	0.256951	0.099402	0.144762	0.266181	0.273916
0.787	0.191578	0.258992	0.096239	0.143759	0.266351	0.2707
0.788	0.191517	0.260175	0.093119	0.142244	0.2663	0.267623
0.788	0.19146	0.261376	0.090569	0.139704	0.26527	0.265408
0.789	0.191418	0.262574	0.089538	0.137105	0.264191	0.263839
0.789	0.191429	0.261716	0.088702	0.134497	0.262715	0.26281
0.79	0.191466	0.259194	0.08919	0.131814	0.26057	0.26289
0.79	0.191257	0.256365	0.091151	0.129302	0.258341	0.263302
0.79	0.190915	0.252758	0.0931	0.127538	0.256112	0.263693
0.791	0.190572	0.248661	0.095054	0.125887	0.253953	0.264133
0.791	0.190229	0.244558	0.097438	0.124366	0.252848	0.265153
0.792	0.190093	0.240515	0.100873	0.1244	0.252009	0.266618
0.792	0.190101	0.236661	0.104236	0.124831	0.251463	0.268003
0.793	0.190142	0.232862	0.106776	0.12534	0.252075	0.268276
0.793	0.190187	0.22906	0.108101	0.12598	0.252813	0.268069
0.793	0.190256	0.228481	0.109396	0.127601	0.253589	0.267845
0.794	0.190323	0.228799	0.110692	0.129346	0.254417	0.267596
0.794	0.190387	0.229108	0.111425	0.130876	0.253989	0.267426
0.795	0.190703	0.22949	0.111199	0.131546	0.253365	0.267323
0.795	0.191365	0.230581	0.11081	0.132152	0.252607	0.267173
0.796	0.192133	0.232436	0.109688	0.132788	0.250685	0.266238
0.796	0.192701	0.234248	0.10786	0.133388	0.248649	0.265094
0.796	0.193095	0.235827	0.106007	0.133763	0.246566	0.263946
0.797	0.193447	0.237324	0.104034	0.134042	0.244461	0.262799
0.797	0.193797	0.238852	0.102652	0.134155	0.244417	0.260376
0.798	0.193405	0.240153	0.101957	0.133267	0.244987	0.257308
0.798	0.191951	0.240346	0.101423	0.132119	0.245571	0.254007
0.799	0.190139	0.23967	0.101874	0.130964	0.247525	0.250716
0.799	0.187965	0.238702	0.102923	0.129848	0.249596	0.247473
0.799	0.185462	0.237036	0.104037	0.129047	0.251678	0.244243
0.8	0.182933	0.234983	0.105168	0.128604	0.253623	0.240986
0.8	0.180484	0.232901	0.105567	0.12819	0.253304	0.238844
0.801	0.178241	0.230831	0.104724	0.127993	0.252044	0.23795
0.801	0.176451	0.229265	0.103762	0.127881	0.250649	0.237116
0.802	0.174728	0.228116	0.101962	0.127766	0.24684	0.237896
0.802	0.173799	0.227405	0.09959	0.127679	0.242598	0.239092
0.802	0.173933	0.227898	0.097158	0.12752	0.23837	0.240284
0.803	0.174366	0.228925	0.094733	0.126949	0.234329	0.24157
0.803	0.174792	0.229965	0.092638	0.126334	0.231811	0.242341
0.804	0.175276	0.231063	0.091138	0.125415	0.230184	0.242095
0.804	0.176092	0.232604	0.089638	0.124131	0.228987	0.241662
0.805	0.176974	0.234333	0.089078	0.122846	0.229868	0.239984
0.805	0.177727	0.235911	0.089749	0.12156	0.231458	0.237292
0.805	0.17807	0.236854	0.090409	0.120296	0.232854	0.234571
0.806	0.178335	0.237544	0.091064	0.119153	0.234414	0.231773
0.806	0.17861	0.238236	0.091769	0.118025	0.235227	0.228689
0.807	0.178823	0.238923	0.092598	0.117019	0.235417	0.225172
0.807	0.178641	0.240223	0.093388	0.11638	0.235372	0.221882
0.808	0.178424	0.241786	0.093804	0.11574	0.234741	0.219238
0.808	0.178115	0.243333	0.093798	0.115099	0.233095	0.217284
0.808	0.177392	0.244341	0.09379	0.11427	0.230771	0.215295
0.809	0.176639	0.245241	0.093834	0.112572	0.228298	0.213336
0.809	0.175896	0.246133	0.094463	0.110663	0.225658	0.211757
0.81	0.175163	0.247028	0.095682	0.108714	0.223102	0.210568
0.81	0.175717	0.246515	0.096899	0.106663	0.220811	0.209453
0.811	0.176303	0.245595	0.098021	0.10464	0.219059	0.208725
0.811	0.176965	0.244709	0.099065	0.10264	0.218337	0.208335
0.811	0.178055	0.243203	0.100082	0.100653	0.21815	0.207968
0.812	0.179123	0.241695	0.101089	0.098827	0.217961	0.207597
0.812	0.180187	0.240178	0.101417	0.097133	0.217873	0.207269
0.813	0.181207	0.238614	0.10125	0.095768	0.218373	0.206959
0.813	0.181339	0.237434	0.100945	0.095174	0.219718	0.206592
0.814	0.181251	0.237129	0.099709	0.094749	0.220995	0.205768
0.814	0.181012	0.2372	0.0983	0.094324	0.222052	0.2047
0.814	0.179566	0.237273	0.096891	0.093809	0.222638	0.203632
0.815	0.177941	0.238647	0.095474	0.092948	0.223219	0.202577
0.815	0.17633	0.240405	0.093285	0.091803	0.22382	0.202043
0.816	0.174646	0.242259	0.090742	0.090594	0.224256	0.20189
0.816	0.172639	0.244211	0.088153	0.089217	0.224128	0.201815
0.817	0.170493	0.247095	0.08664	0.087733	0.223912	0.201693
0.817	0.168607	0.250626	0.085332	0.08624	0.223106	0.201567
0.817	0.16751	0.254047	0.08402	0.084765	0.221461	0.201425
0.818	0.166592	0.256174	0.082724	0.083388	0.219813	0.201265
0.818	0.165674	0.257741	0.082431	0.082088	0.218175	0.200698
0.819	0.16513	0.259263	0.082562	0.080938	0.216697	0.199815
0.819	0.166106	0.260811	0.082764	0.080164	0.214864	0.198916
0.82	0.167679	0.262172	0.083791	0.079605	0.212892	0.197378
0.82	0.169353	0.263295	0.08504	0.07905	0.211174	0.195491
0.82	0.171224	0.264378	0.086323	0.078523	0.209971	0.193595
0.821	0.173144	0.264695	0.087618	0.07814	0.208768	0.191709
0.821	0.175109	0.264306	0.089066	0.077839	0.207565	0.189395
0.822	0.176691	0.263812	0.090601	0.0775	0.206618	0.186622
0.822	0.177134	0.263321	0.091926	0.07706	0.206283	0.183839
0.823	0.176996	0.262523	0.092402	0.076569	0.206232	0.181547
0.823	0.176178	0.260958	0.092523	0.076081	0.206081	0.179554
0.823	0.174134	0.259312	0.092641	0.075233	0.206268	0.177575
0.824	0.171652	0.257917	0.092617	0.074038	0.206581	0.175671
0.824	0.169126	0.256737	0.092016	0.072698	0.206901	0.174896
0.825	0.166568	0.255585	0.090896	0.071324	0.206975	0.175848
0.825	0.163936	0.254413	0.08972	0.06979	0.206383	0.176855
0.826	0.161311	0.253156	0.088378	0.068182	0.205342	0.178302
0.826	0.159367	0.251033	0.086963	0.066571	0.204001	0.180158
0.826	0.158456	0.248831	0.085548	0.064967	0.202048	0.182021
0.827	0.15795	0.246934	0.084152	0.063509	0.199824	0.183556
0.827	0.157442	0.245859	0.083112	0.062111	0.1979	0.183259
0.828	0.156912	0.244817	0.082362	0.061096	0.196097	0.180624
0.828	0.155692	0.243773	0.081756	0.060465	0.194764	0.177845
0.829	0.154198	0.24274	0.081511	0.059943	0.193776	0.174369
0.829	0.152743	0.242297	0.081836	0.059419	0.193065	0.169617
0.829	0.151336	0.241874	0.08219	0.058892	0.193072	0.164679
0.83	0.149937	0.24157	0.082541	0.057804	0.193452	0.15958
0.83	0.148545	0.242187	0.082887	0.056457	0.193814	0.154666
0.831	0.147167	0.242824	0.083231	0.055075	0.19419	0.150987
0.831	0.147137	0.243456	0.083673	0.053533	0.194766	0.148034
0.832	0.147704	0.244173	0.084064	0.051945	0.195236	0.145236
0.832	0.148461	0.246865	0.084203	0.050376	0.195619	0.14414
0.832	0.150018	0.249882	0.084032	0.048819	0.19546	0.14567
0.833	0.151749	0.252786	0.08386	0.047928	0.195023	0.147221
0.833	0.15346	0.255135	0.083689	0.047432	0.19458	0.148608
0.834	0.155163	0.257504	0.083773	0.046985	0.194134	0.149999
0.834	0.157717	0.259865	0.084215	0.047128	0.193817	0.151379
0.835	0.160651	0.262189	0.084686	0.047508	0.193589	0.152587
0.835	0.16356	0.263987	0.085159	0.047904	0.193347	0.152371
0.835	0.164835	0.265651	0.085561	0.048314	0.192836	0.151543
0.836	0.165738	0.267202	0.085967	0.048661	0.192521	0.150721
0.836	0.16668	0.266779	0.086377	0.048955	0.192201	0.149909
0.837	0.167638	0.266145	0.08677	0.04923	0.191883	0.148552
0.837	0.168074	0.265516	0.087112	0.048806	0.190081	0.146485
0.838	0.168146	0.264861	0.087457	0.047999	0.187452	0.144256
0.838	0.168212	0.263804	0.08765	0.047154	0.184817	0.14187
0.838	0.167417	0.262469	0.087371	0.04631	0.182013	0.139357
0.839	0.166465	0.261195	0.087042	0.045389	0.179238	0.136792
0.839	0.165512	0.260376	0.086713	0.044346	0.176492	0.13422
0.84	0.164539	0.259658	0.086626	0.043286	0.17368	0.131453
0.84	0.163591	0.258959	0.086989	0.042286	0.171878	0.128331
0.841	0.162823	0.258102	0.087524	0.041368	0.170681	0.125175
0.841	0.162227	0.256473	0.088089	0.040466	0.16958	0.122612
0.841	0.161628	0.2542	0.08872	0.039577	0.170229	0.120793
0.842	0.161465	0.252034	0.089353	0.038767	0.171315	0.119065
0.842	0.161628	0.250325	0.089971	0.038098	0.17241	0.117337
0.843	0.161864	0.248844	0.090581	0.037546	0.173494	0.116022
0.843	0.162062	0.247384	0.091161	0.037011	0.174006	0.115777
0.844	0.161705	0.245911	0.091715	0.036541	0.174165	0.115602
0.844	0.160679	0.244388	0.091986	0.036175	0.17413	0.115685
0.844	0.15965	0.242826	0.091826	0.035812	0.173173	0.116143
0.845	0.158311	0.241599	0.091518	0.035128	0.17172	0.116665
0.845	0.156769	0.241174	0.091209	0.034571	0.170262	0.117177
0.846	0.155208	0.241132	0.09056	0.034553	0.168775	0.117908
0.846	0.153557	0.24109	0.088457	0.034818	0.167141	0.119423
0.847	0.151337	0.241286	0.08496	0.034971	0.165371	0.120885
0.847	0.147911	0.242679	0.081498	0.034836	0.163745	0.121848
0.847	0.144579	0.24484	0.078014	0.03461	0.162629	0.121813
0.848	0.141744	0.247008	0.074504	0.034364	0.161811	0.121757
0.848	0.1396	0.249171	0.071035	0.03412	0.160988	0.121696
0.849	0.137426	0.251332	0.067809	0.033883	0.160195	0.121425
0.849	0.13521	0.253524	0.065385	0.034006	0.160779	0.119876
0.85	0.133605	0.255713	0.06377	0.034031	0.163072	0.118284
0.85	0.134016	0.257413	0.06256	0.033598	0.16539	0.116325
0.85	0.134496	0.258873	0.062956	0.032907	0.167863	0.113742
0.851	0.135567	0.260007	0.064592	0.032216	0.170543	0.111168
0.851	0.13779	0.259815	0.066167	0.031524	0.173215	0.108601
0.852	0.139995	0.259091	0.067703	0.029641	0.175701	0.105947
0.852	0.142195	0.258342	0.069083	0.026968	0.177148	0.103058
0.853	0.144073	0.257596	0.070383	0.024295	0.176857	0.100137
0.853	0.144469	0.256128	0.071515	0.02163	0.176571	0.097809
0.853	0.145045	0.254463	0.071744	0.018986	0.174907	0.09644
0.854	0.144869	0.252835	0.07123	0.016351	0.171483	0.095071
0.854	0.142856	0.251696	0.070725	0.01372	0.168056	0.093699
0.855	0.140825	0.250709	0.070216	0.011789	0.164672	0.092198
0.855	0.13879	0.24972	0.069923	0.010513	0.161972	0.090497
0.856	0.136813	0.24875	0.069874	0.009355	0.160609	0.088759
0.856	0.135015	0.248436	0.069845	0.009661	0.15943	0.087182
0.856	0.133264	0.248546	0.070024	0.010489	0.159355	0.085766
0.857	0.132002	0.248719	0.070268	0.011278	0.160931	0.084364
[truncated: 8,170 more rows]
